# Supplementary material for: Tankyrase disrupts metabolic homeostasis and promotes tumorigenesis by inhibiting LKB1-AMPK signalling
Source: Nat Commun. 2019 Sep 25;10:4363. doi: 10.1038/s41467-019-12377-1 (PMC6761205; doi:10.1038/s41467-019-12377-1)
Supplement: Supplementary file 4 — Supplementary Data 1 [file 41467_2019_12377_MOESM4_ESM.xlsx]

## Sheet: Sheet1
small molecular library set
BROAD_P1	1	2	3	4	5	6	7	8	9	10	11	12
A		GSK J4	GW 405833	AM 580	SB 225002	VER 155008	PF 750	Prochlorperazine dimaleate	PF 4800567 hydrochloride	HLI 373	CHM 1
B		STF 31	SCH 79797 dihydrochloride	Ch 55	BRD 9876	FGIN-1-27	Curcumin	Cyclosporin A	Ouabain	968	HBX 41108
C		BMS 195614	KU 0060648	Maritoclax	SCH 529074	Ko 143	LRRK2-IN-1	A 804598	CID 2858522	NSC 95397	NSC23766(hydrochloride)
D		L-685,458	Apicidin	Pluripotin	SID 2668150	Fluvastatin sodium	valdecoxib	NSC95397	erastin	hyperforin	PRL-3 inhibitor I
E		Fumonisin_B1	Necrostatin­7	Ceranib­2	(+)­Etomoxir(sodiumsalt)	BIX01294(hydrochloride hydrate)	CAY10594	Pifithrin­α	PRL­3 Inhibitor	PRIMA­1MET	Cerulenin
F		Lovastatin	Cucurbitacin I	Tipifarnib (S enantiomer)	Rigosertib	Tamoxifen	Doxorubicin	NVP-BSK805	MI-2	MLN 2480	MLN4924
G		MK-2206 2HCl	OSI-906 (Linsitinib)	YM155 (Sepantronium Bromide)	Flavopiridol (Alvocidib)	Vincristine	Tigecycline	HMN-214	EX 527 (Selisistat)	SB743921	AT406 (SM- 406, ARRY- 334543)
H		PF-3758309	AZD7545	BRD4770	CAY10603	oligomycin A	AM-580	16-beta-bromoandrosterone	cytochalasin B	C6-ceramide	Ko-143
BROAD_P2	1	2	3	4	5	6	7	8	9	10	11	12
A		mitomycin	pifithrin-mu	CCT036477	CI-976	etomoxir	GW-405833	KHS101	MST-312	PX-12	JW-74
B		triptolide	PYR 41	JW 480	(+/-)-Blebbistatin	PRIMA-1	LE 135	CI 976	AC 55649	LY 2183240	CD 1530
C		SN 38	PX 12	AGK 2	QS 11	MIRA-1	GSK 4112	YK 4-279	HC 067047	UNC 0638	ISX 9
D		CID 5951923	JW 55	SR 1001	Spautin 1	BMS 270394	JNJ 26854165	SCH 530348	ML 210	CD-437	ML029
E		necrostatin-7	GSK525762A	isoliquiritigenin	GMX-1778	bafilomycin A1	ceranib-2	YM-155	ABT-737	bexarotene	brefeldin A
F		bardoxolone methyl	AZD4547	ISOX	salermide	RG-108	ML203	teniposide	cucurbitacin I	ML031	pevonedistat
G		neuronal differentiation inducer III	ABT-199	serdemetan	JW-55	sotrastaurin	BYL-719	dabrafenib	GSK2636771	BMS-754807	SKI-II
H		MLN2480	birinapant	narciclasine	ML162	necrosulfonamide	fumonisin B1	PDMP	neratinib	sildenafil	bortezomib
BROAD_P3	1	2	3	4	5	6	7	8	9	10	11	12
A		BEC	dexamethasone	purmorphamine	sorafenib	manumycin A	PF-750	SRT-1720	CAY10576	ABT-263 (Navitoclax)	linifanib
B		veliparib	axitinib	saracatinib	Selumetinib (AZD6244)	nintedanib	afatinib	BMS-536924	bosutinib	cediranib	canertinib
C		dasatinib	erlotinib	gefitinib	lapatinib	nilotinib	pazopanib	sirolimus	sunitinib	temsirolimus	tandutinib
D		vandetanib	VX-680	obatoclax	olaparib	nutlin-3	masitinib	GDC-0941	SB-431542	PD 153035	ZSTK474
E		crizotinib	SU11274	brivanib	belinostat	NVP-ADW742	KU-55933	GDC-0879	NVP-TAE684	BI-2536	foretinib
F		SGX-523	cabozantinib	TW-37	abiraterone	alisertib	SNS-032	barasertib	myriocin	docetaxel	PLX-4720
G		S3I-201 (NSC 74859)	AT13387	lenvatinib	Cisplatin	TGX-221	WZ4002	regorafenib	WZ8040	BIBR-1532	fulvestrant
H		thalidomide	decitabine	tivozanib	fluorouracil	methotrexate	nelarabine	bleomycin A2	carboplatin	clofarabine	OSI-930
BROAD_P4	1	2	3	4	5	6	7	8	9	10	11	12
A		dacarbazine	oxaliplatin	etoposide	KU-0063794	topotecan	temozolomide	CHIR-99021	vemurafenib	IC-87114	ifosfamide
B		TG-100-115	GSK1059615	MGCD-265	Ki8751	ruxolitinib	tipifarnib-P1	SP600125 (pyrazolanthrone)	AZD6482	SB-525334	BRD-K70511574 (HMN-214)
C		PHA-793887	PIK-93	XL765	quizartinib	AZD7762	EX-527	AZD8055	AT7867	PD318088	KU-60019
D		BIRB-796	RO4929097	semagacestat	Cytarabine	gemcitabine	azacitidine	erismodegib	KW-2449	RAF265	AZD1480
E		MLN2238	SB-743921	GSK461364	tamatinib (R406)	momelotinib	CAL-101	LY-2157299	WP1130	silmitasertib	epigallocatechin-3-monogallate [(-)-Epigallocatechin Gallate]
F		myricetin	imatinib	MG-132	OSI-027	MK-0752	BRD1812	trametinib	ibrutinib	KX2-391	AZ-3146
G		TG-101348	AT-406	dinaciclib	istradefylline	daporinad	R428	sitagliptin	tacrolimus	Cimetidine	Cyclosporin A
H		Homoharringtonine	17-AAG	SCH 79797 dihydrochloride	Simvastatin	Ch 55	LE 135	Bax channel blocker	Pifithrin-&alpha; hydrobromide	Zebularine	AC 55649
BROAD_P5	1	2	3	4	5	6	7	8	9	10	11	12
A		RITA	LY 2183240	CD 1530	TPCA-1	PAC 1	NSC 632839 hydrochloride	SN 38	SB 225002	PI 103 hydrochloride	GW 843682X
B		GANT 61	BIO	AGK 2	PF 573228	tosedostat	SID 26681509	BMS 195614	GSK 4112	PRIMA-1MET	VER 155008
C		CHM 1	Betulinic acid	SJ 172550	NVP 231	Mdivi 1	IU1	HC 067047	PF 184	LRRK2-IN-1	HBX 41108
D		JW 480	UNC 0638	Lomeguatrib	SMER 3	DBeQ	CID 5951923	SR 8278	A 804598	GSK J4	I-BET 151 dihydrochloride
E		BMS 345541	SR 1001	Tivantinib | ARQ-197	VU0155056	MK-1775	elocalcitol	WAY-362450	vorapaxar	RAD51 inhibitor B02	Darinaparsin
F		BRD-K92856060	BRD9647	BRD6340	BRD4132	IPR-456	palmostatin B	KH-CB19	FSC231	DNMDP	ML083
G		ML006	N9-isopropylolomoucine	importazole	16-beta-bromoandrosterone	pitstop2	Bendamustine HCl	Procarbazine HCl	Fingolimod (FTY720) HCl	BRD9876	ciclopirox
H		necrostatin-1	parbendazole	tretinoin	tamoxifen	cyclophosphamide	isoevodiamine	itraconazole	phloretin	SJ 172550	chlorambucil
BROAD_P6	1	2	3	4	5	6	7	8	9	10	11	12
A		niclosamide	NSC19630	gossypol	vorinostat	trifluoperazine	parthenolide
B
C
D
E
F
G
H

## Sheet: Sheet2
experiment set
BROAD_P1	1	2	3	4	5	6	7	8	9	10	11	12
A	DMSO	GSK J4	GW 405833	AM 580	SB 225002	VER 155008	PF 750	Prochlorperazine dimaleate	PF 4800567 hydrochloride	HLI 373	CHM 1
B	Metformin	STF 31	SCH 79797 dihydrochloride	Ch 55	BRD 9876	FGIN-1-27	Curcumin	Cyclosporin A	Ouabain	968	HBX 41108
C	AICAR	BMS 195614	KU 0060648	Maritoclax	SCH 529074	Ko 143	LRRK2-IN-1	A 804598	CID 2858522	NSC 95397	NSC23766(hydrochloride)
D	DMSO	L-685,458	Apicidin	Pluripotin	SID 2668150	Fluvastatin sodium	valdecoxib	NSC95397	erastin	hyperforin	PRL-3 inhibitor I
E		Fumonisin_B1	Necrostatin­7	Ceranib­2	(+)­Etomoxir(sodiumsalt)	BIX01294(hydrochloride hydrate)	CAY10594	Pifithrin­α	PRL­3 Inhibitor	PRIMA­1MET	Cerulenin
F		Lovastatin	Cucurbitacin I	Tipifarnib (S enantiomer)	Rigosertib	Tamoxifen	Doxorubicin	NVP-BSK805	MI-2	MLN 2480	MLN4924
G		MK-2206 2HCl	OSI-906 (Linsitinib)	YM155 (Sepantronium Bromide)	Flavopiridol (Alvocidib)	Vincristine	Tigecycline	HMN-214	EX 527 (Selisistat)	SB743921	AT406 (SM- 406, ARRY- 334543)
H		PF-3758309	AZD7545	BRD4770	CAY10603	oligomycin A	AM-580	16-beta-bromoandrosterone	cytochalasin B	C6-ceramide	Ko-143
BROAD_P2	1	2	3	4	5	6	7	8	9	10	11	12
A	DMSO	mitomycin	pifithrin-mu	CCT036477	CI-976	etomoxir	GW-405833	KHS101	MST-312	PX-12	JW-74
B	Metformin	triptolide	PYR 41	JW 480	(+/-)-Blebbistatin	PRIMA-1	LE 135	CI 976	AC 55649	LY 2183240	CD 1530
C	AICAR	SN 38	PX 12	AGK 2	QS 11	MIRA-1	GSK 4112	YK 4-279	HC 067047	UNC 0638	ISX 9
D	DMSO	CID 5951923	JW 55	SR 1001	Spautin 1	BMS 270394	JNJ 26854165	SCH 530348	ML 210	CD-437	ML029
E		necrostatin-7	GSK525762A	isoliquiritigenin	GMX-1778	bafilomycin A1	ceranib-2	YM-155	ABT-737	bexarotene	brefeldin A
F		bardoxolone methyl	AZD4547	ISOX	salermide	RG-108	ML203	teniposide	cucurbitacin I	ML031	pevonedistat
G		neuronal differentiation inducer III	ABT-199	serdemetan	JW-55	sotrastaurin	BYL-719	dabrafenib	GSK2636771	BMS-754807	SKI-II
H		MLN2480	birinapant	narciclasine	ML162	necrosulfonamide	fumonisin B1	PDMP	neratinib	sildenafil	bortezomib
BROAD_P3	1	2	3	4	5	6	7	8	9	10	11	12
A	DMSO	BEC	dexamethasone	purmorphamine	sorafenib	manumycin A	PF-750	SRT-1720	CAY10576	ABT-263 (Navitoclax)	linifanib
B	Metformin	veliparib	axitinib	saracatinib	Selumetinib (AZD6244)	nintedanib	afatinib	BMS-536924	bosutinib	cediranib	canertinib
C	AICAR	dasatinib	erlotinib	gefitinib	lapatinib	nilotinib	pazopanib	sirolimus	sunitinib	temsirolimus	tandutinib
D	DMSO	vandetanib	VX-680	obatoclax	olaparib	nutlin-3	masitinib	GDC-0941	SB-431542	PD 153035	ZSTK474
E		crizotinib	SU11274	brivanib	belinostat	NVP-ADW742	KU-55933	GDC-0879	NVP-TAE684	BI-2536	foretinib
F		SGX-523	cabozantinib	TW-37	abiraterone	alisertib	SNS-032	barasertib	myriocin	docetaxel	PLX-4720
G		S3I-201 (NSC 74859)	AT13387	lenvatinib	Cisplatin	TGX-221	WZ4002	regorafenib	WZ8040	BIBR-1532	fulvestrant
H		thalidomide	decitabine	tivozanib	fluorouracil	methotrexate	nelarabine	bleomycin A2	carboplatin	clofarabine	OSI-930
BROAD_P4	1	2	3	4	5	6	7	8	9	10	11	12
A	DMSO	dacarbazine	oxaliplatin	etoposide	KU-0063794	topotecan	temozolomide	CHIR-99021	vemurafenib	IC-87114	ifosfamide
B	Metformin	TG-100-115	GSK1059615	MGCD-265	Ki8751	ruxolitinib	tipifarnib-P1	SP600125 (pyrazolanthrone)	AZD6482	SB-525334	BRD-K70511574 (HMN-214)
C	AICAR	PHA-793887	PIK-93	XL765	quizartinib	AZD7762	EX-527	AZD8055	AT7867	PD318088	KU-60019
D	DMSO	BIRB-796	RO4929097	semagacestat	Cytarabine	gemcitabine	azacitidine	erismodegib	KW-2449	RAF265	AZD1480
E		MLN2238	SB-743921	GSK461364	tamatinib (R406)	momelotinib	CAL-101	LY-2157299	WP1130	silmitasertib	epigallocatechin-3-monogallate [(-)-Epigallocatechin Gallate]
F		myricetin	imatinib	MG-132	OSI-027	MK-0752	BRD1812	trametinib	ibrutinib	KX2-391	AZ-3146
G		TG-101348	AT-406	dinaciclib	istradefylline	daporinad	R428	sitagliptin	tacrolimus	Cimetidine	Cyclosporin A
H		Homoharringtonine	17-AAG	SCH 79797 dihydrochloride	Simvastatin	Ch 55	LE 135	Bax channel blocker	Pifithrin-&alpha; hydrobromide	Zebularine	AC 55649
BROAD_P5	1	2	3	4	5	6	7	8	9	10	11	12
A	DMSO	RITA	LY 2183240	CD 1530	TPCA-1	PAC 1	NSC 632839 hydrochloride	SN 38	SB 225002	PI 103 hydrochloride	GW 843682X
B	Metformin	GANT 61	BIO	AGK 2	PF 573228	tosedostat	SID 26681509	BMS 195614	GSK 4112	PRIMA-1MET	VER 155008
C	AICAR	CHM 1	Betulinic acid	SJ 172550	NVP 231	Mdivi 1	IU1	HC 067047	PF 184	LRRK2-IN-1	HBX 41108
D	DMSO	JW 480	UNC 0638	Lomeguatrib	SMER 3	DBeQ	CID 5951923	SR 8278	A 804598	GSK J4	I-BET 151 dihydrochloride
E		BMS 345541	SR 1001	Tivantinib | ARQ-197	VU0155056	MK-1775	elocalcitol	WAY-362450	vorapaxar	RAD51 inhibitor B02	Darinaparsin
F	niclosamide	BRD-K92856060	BRD9647	BRD6340	BRD4132	IPR-456	palmostatin B	KH-CB19	FSC231	DNMDP	ML083	vorinostat
G	NSC19630	ML006	N9-isopropylolomoucine	importazole	16-beta-bromoandrosterone	pitstop2	Bendamustine HCl	Procarbazine HCl	Fingolimod (FTY720) HCl	BRD9876	ciclopirox	trifluoperazine
H	gossypol	necrostatin-1	parbendazole	tretinoin	tamoxifen	cyclophosphamide	isoevodiamine	itraconazole	phloretin	SJ 172550	chlorambucil	parthenolide

## Sheet: Sheet3
adjusted absorbance
BROAD_P1	1	2	3	4	5	6	7	8	9	10	11	12
A	0.215	0.207	0.245	0.252	0.2	0.201	0.173	0.223	0.237	0.241	0.184
B	0.655	0.27	0.044	0.239	0.25	0.251	0.174	0.248	0.027	0.146	0.195
C	0.473	0.297	0.256	0.146	0.283	0.253	0.178	0.256	0.258	0.182	0.275
D	0.189	0.278	0.124	0.193	0.234	0.155	0.19	0.143	0.253	0.238	0.276
E		0.277	0.263	0.253	0.231	0.247	0.196	0.262	0.245	0.269	0.232
F		0.205	0.05	0.255	0.25	0.168	0.105	0.216	0.219	0.223	0.205
G		0.182	0.192	0.027	0.098	0.179	0.199	0.152	0.2	0.024	0.23
H		0.033	0.185	0.198	0.093	0.129	0.201	0.154	0.137	0.168	0.19
BROAD_P2	1	2	3	4	5	6	7	8	9	10	11	12
A	0.194	0.113	0.166	0.196	0.239	0.27	0.229	0.218	0.272	0.261	0.289
B	0.772	0.103	0.2	0.211	0.223	0.224	0.252	0.262	0.259	0.204	0.274
C	0.563	0.179	0.205	0.19	0.109	0.206	0.229	0.179	0.256	0.216	0.19
D	0.215	0.215	0.59	0.215	0.165	0.247	0.216	0.224	0.23	0.173	0.219
E		0.198	0.161	0.179	0.165	0.091	0.218	0.001	0.17	0.264	0.183
F		0.01	0.135	0.08	0.179	0.215	0.233	0.109	0.046	0.299	0.209
G		0.153	0.216	0.157	0.501	0.242	0.211	0.225	0.241	0.151	0.221
H		0.178	0.184	0.061	0.007	0.171	0.287	0.27	0.196	0.295	0.063
BROAD_P3	1	2	3	4	5	6	7	8	9	10	11	12
A	0.22	0.192	0.216	0.223	0.193	0.205	0.288	0.259	0.295	0.275	0.274
B	0.707	0.193	0.145	0.195	0.169	0.192	0.139	0.234	0.247	0.204	0.241
C	0.42	0.154	0.191	0.178	0.185	0.162	0.199	0.171	0.156	0.185	0.238
D	0.22	0.161	0.163	0.099	0.171	0.178	0.238	0.145	0.251	0.247	0.193
E		0.124	0.198	0.199	0.06	0.166	0.264	0.243	0.187	0.128	0.09
F		0.172	0.154	0.193	0.173	0.147	0.099	0.225	0.221	0.171	0.215
G		0.2	0.138	0.128	0.175	0.189	0.179	0.189	0.098	0.19	0.22
H		0.194	0.154	0.127	0.186	0.159	0.226	0.179	0.179	0.128	0.167
BROAD_P4	1	2	3	4	5	6	7	8	9	10	11	12
A	0.214	0.184	0.206	0.201	0.16	0.156	0.286	0.405	0.292	0.298	0.321
B	0.546	0.172	0.149	0.14	0.164	0.18	0.216	0.259	0.24	0.286	0.243
C	0.423	0.126	0.154	0.172	0.206	0.062	0.269	0.189	0.196	0.259	0.281
D	0.2	0.154	0.176	0.173	0.183	0.198	0.256	0.25	0.214	0.222	0.19
E		0.114	0.15	0.129	0.12	0.147	0.247	0.267	0.237	0.236	0.279
F		0.155	0.161	0.023	0.098	0.182	0.249	0.193	0.206	0.214	0.235
G		0.043	0.158	0.078	0.167	0.184	0.207	0.282	0.215	0.224	0.258
H		0.071	0.122	0.036	0.166	0.175	0.249	0.246	0.216	0.233	0.254
BROAD_P5	1	2	3	4	5	6	7	8	9	10	11	12
A	0.193	0.091	0.211	0.202	0.194	0.207	0.208	0.246	0.252	0.258	0.274
B	0.577	0.178	0.185	0.174	0.16	0.161	0.229	0.229	0.205	0.246	0.247
C	0.406	0.16	0.156	0.16	0.15	0.14	0.216	0.215	0.218	0.228	0.23
D	0.184	0.161	0.156	0.149	0.133	0.144	0.213	0.239	0.207	0.207	0.202
E		0.151	0.158	0.146	0.138	0.148	0.209	0.209	0.205	0.197	0.209
F	0.155	0.152	0.162	0.151	0.151	0.149	0.213	0.2	0.191	0.199	0.212	0.105
G	0.154	0.164	0.148	0.144	0.137	0.131	0.19	0.189	0.173	0.178	0.208	0.192
H	0.158	0.17	0.141	0.155	0.134	0.129	0.197	0.191	0.168	0.193	0.197	0.211

## Sheet: Sheet4
Index	Compound name	adjusted absorbance	Relative absorbance
1	GSK J4	0.207	1.02475
2	STF 31	0.27	1.33663
3	BMS 195614	0.297	1.4703
4	L-685,458	0.278	1.37624
5	Fumonisin_B1	0.277	1.37129
6	Lovastatin	0.205	1.01485
7	MK-2206 2HCl	0.182	0.90099
8	PF-3758309	0.033	0.163366
9	GW 405833	0.245	1.21287
10	SCH 79797 dihydrochloride	0.044	0.217822
11	KU 0060648	0.256	1.26733
12	Apicidin	0.124	0.613861
13	Necrostatin­7	0.263	1.30198
14	Cucurbitacin I	0.05	0.247525
15	OSI-906 (Linsitinib)	0.192	0.950495
16	AZD7545	0.185	0.915842
17	AM 580	0.252	1.24752
18	Ch 55	0.239	1.18317
19	Maritoclax	0.146	0.722772
20	Pluripotin	0.193	0.955446
21	Ceranib­2	0.253	1.25248
22	Tipifarnib (S enantiomer)	0.255	1.26238
23	YM155 (Sepantronium Bromide)	0.027	0.133663
24	BRD4770	0.198	0.980198
25	SB 225002	0.2	0.990099
26	BRD 9876	0.25	1.23762
27	SCH 529074	0.283	1.40099
28	SID 2668150	0.234	1.15842
29	(+)­Etomoxir(sodiumsalt)	0.231	1.14356
30	Rigosertib	0.25	1.23762
31	Flavopiridol (Alvocidib)	0.098	0.485149
32	CAY10603	0.093	0.460396
33	VER 155008	0.201	0.99505
34	FGIN-1-27	0.251	1.24257
35	Ko 143	0.253	1.25248
36	Fluvastatin sodium	0.155	0.767327
37	BIX01294(hydrochloride hydrate)	0.247	1.22277
38	Tamoxifen	0.168	0.831683
39	Vincristine	0.179	0.886139
40	oligomycin A	0.129	0.638614
41	PF 750	0.173	0.856436
42	Curcumin	0.174	0.861386
43	LRRK2-IN-1	0.178	0.881188
44	valdecoxib	0.19	0.940594
45	CAY10594	0.196	0.970297
46	Doxorubicin	0.105	0.519802
47	Tigecycline	0.199	0.985149
48	AM-580	0.201	0.99505
49	Prochlorperazine dimaleate	0.223	1.10396
50	Cyclosporin A	0.248	1.22772
51	A 804598	0.256	1.26733
52	NSC95397	0.143	0.707921
53	Pifithrin­α	0.262	1.29703
54	NVP-BSK805	0.216	1.06931
55	HMN-214	0.152	0.752475
56	16-beta-bromoandrosterone	0.154	0.762376
57	PF 4800567 hydrochloride	0.237	1.17327
58	Ouabain	0.027	0.133663
59	CID 2858522	0.258	1.27723
60	erastin	0.253	1.25248
61	PRL­3 Inhibitor	0.245	1.21287
62	MI-2	0.219	1.08416
63	EX 527 (Selisistat)	0.2	0.990099
64	cytochalasin B	0.137	0.678218
65	HLI 373	0.241	1.19307
66	968	0.146	0.722772
67	NSC 95397	0.182	0.90099
68	hyperforin	0.238	1.17822
69	PRIMA­1MET	0.269	1.33168
70	MLN 2480	0.223	1.10396
71	SB743921	0.024	0.118812
72	C6-ceramide	0.168	0.831683
73	CHM 1	0.184	0.910891
74	HBX 41108	0.195	0.965347
75	NSC23766(hydrochloride)	0.275	1.36139
76	PRL-3 inhibitor I	0.276	1.36634
77	Cerulenin	0.232	1.14851
78	MLN4924	0.205	1.01485
79	AT406 (SM- 406, ARRY- 334543)	0.23	1.13861
80	Ko-143	0.19	0.940594
81	mitomycin	0.113	0.55122
82	triptolide	0.103	0.502439
83	SN 38	0.179	0.873171
84	CID 5951923	0.215	1.04878
85	necrostatin-7	0.198	0.965854
86	bardoxolone methyl	0.01	0.0487805
87	neuronal differentiation inducer III	0.153	0.746341
88	MLN2480	0.178	0.868293
89	pifithrin-mu	0.166	0.809756
90	PYR 41	0.2	0.97561
91	PX 12	0.205	1
92	JW 55	0.59	2.87805
93	GSK525762A	0.161	0.785366
94	AZD4547	0.135	0.658537
95	ABT-199	0.216	1.05366
96	birinapant	0.184	0.897561
97	CCT036477	0.196	0.956098
98	JW 480	0.211	1.02927
99	AGK 2	0.19	0.926829
100	SR 1001	0.215	1.04878
101	isoliquiritigenin	0.179	0.873171
102	ISOX	0.08	0.390244
103	serdemetan	0.157	0.765854
104	narciclasine	0.061	0.297561
105	CI-976	0.239	1.16585
106	(+/-)-Blebbistatin	0.223	1.0878
107	QS 11	0.109	0.531707
108	Spautin 1	0.165	0.804878
109	GMX-1778	0.165	0.804878
110	salermide	0.179	0.873171
111	JW-55	0.501	2.4439
112	ML162	0.007	0.0341463
113	etomoxir	0.27	1.31707
114	PRIMA-1	0.224	1.09268
115	MIRA-1	0.206	1.00488
116	BMS 270394	0.247	1.20488
117	bafilomycin A1	0.091	0.443902
118	RG-108	0.215	1.04878
119	sotrastaurin	0.242	1.18049
120	necrosulfonamide	0.171	0.834146
121	GW-405833	0.229	1.11707
122	LE 135	0.252	1.22927
123	GSK 4112	0.229	1.11707
124	JNJ 26854165	0.216	1.05366
125	ceranib-2	0.218	1.06341
126	ML203	0.233	1.13659
127	BYL-719	0.211	1.02927
128	fumonisin B1	0.287	1.4
129	KHS101	0.218	1.06341
130	CI 976	0.262	1.27805
131	YK 4-279	0.179	0.873171
132	SCH 530348	0.224	1.09268
133	YM-155	0.001	0.00487805
134	teniposide	0.109	0.531707
135	dabrafenib	0.225	1.09756
136	PDMP	0.27	1.31707
137	MST-312	0.272	1.32683
138	AC 55649	0.259	1.26341
139	HC 067047	0.256	1.24878
140	ML 210	0.23	1.12195
141	ABT-737	0.17	0.829268
142	cucurbitacin I	0.046	0.22439
143	GSK2636771	0.241	1.17561
144	neratinib	0.196	0.956098
145	PX-12	0.261	1.27317
146	LY 2183240	0.204	0.995122
147	UNC 0638	0.216	1.05366
148	CD-437	0.173	0.843902
149	bexarotene	0.264	1.2878
150	ML031	0.299	1.45854
151	BMS-754807	0.151	0.736585
152	sildenafil	0.295	1.43902
153	JW-74	0.289	1.40976
154	CD 1530	0.274	1.33659
155	ISX 9	0.19	0.926829
156	ML029	0.219	1.06829
157	brefeldin A	0.183	0.892683
158	pevonedistat	0.209	1.01951
159	SKI-II	0.221	1.07805
160	bortezomib	0.063	0.307317
161	BEC	0.192	0.872727
162	veliparib	0.193	0.877273
163	dasatinib	0.154	0.7
164	vandetanib	0.161	0.731818
165	crizotinib	0.124	0.563636
166	SGX-523	0.172	0.781818
167	S3I-201 (NSC 74859)	0.2	0.909091
168	thalidomide	0.194	0.881818
169	dexamethasone	0.216	0.981818
170	axitinib	0.145	0.659091
171	erlotinib	0.191	0.868182
172	VX-680	0.163	0.740909
173	SU11274	0.198	0.9
174	cabozantinib	0.154	0.7
175	AT13387	0.138	0.627273
176	decitabine	0.154	0.7
177	purmorphamine	0.223	1.01364
178	saracatinib	0.195	0.886364
179	gefitinib	0.178	0.809091
180	obatoclax	0.099	0.45
181	brivanib	0.199	0.904545
182	TW-37	0.193	0.877273
183	lenvatinib	0.128	0.581818
184	tivozanib	0.127	0.577273
185	sorafenib	0.193	0.877273
186	Selumetinib (AZD6244)	0.169	0.768182
187	lapatinib	0.185	0.840909
188	olaparib	0.171	0.777273
189	belinostat	0.06	0.272727
190	abiraterone	0.173	0.786364
191	Cisplatin	0.175	0.795455
192	fluorouracil	0.186	0.845455
193	manumycin A	0.205	0.931818
194	nintedanib	0.192	0.872727
195	nilotinib	0.162	0.736364
196	nutlin-3	0.178	0.809091
197	NVP-ADW742	0.166	0.754545
198	alisertib	0.147	0.668182
199	TGX-221	0.189	0.859091
200	methotrexate	0.159	0.722727
201	PF-750	0.288	1.30909
202	afatinib	0.139	0.631818
203	pazopanib	0.199	0.904545
204	masitinib	0.238	1.08182
205	KU-55933	0.264	1.2
206	SNS-032	0.099	0.45
207	WZ4002	0.179	0.813636
208	nelarabine	0.226	1.02727
209	SRT-1720	0.259	1.17727
210	BMS-536924	0.234	1.06364
211	sirolimus	0.171	0.777273
212	GDC-0941	0.145	0.659091
213	GDC-0879	0.243	1.10455
214	barasertib	0.225	1.02273
215	regorafenib	0.189	0.859091
216	bleomycin A2	0.179	0.813636
217	CAY10576	0.295	1.34091
218	bosutinib	0.247	1.12273
219	sunitinib	0.156	0.709091
220	SB-431542	0.251	1.14091
221	NVP-TAE684	0.187	0.85
222	myriocin	0.221	1.00455
223	WZ8040	0.098	0.445455
224	carboplatin	0.179	0.813636
225	ABT-263 (Navitoclax)	0.275	1.25
226	cediranib	0.204	0.927273
227	temsirolimus	0.185	0.840909
228	PD 153035	0.247	1.12273
229	BI-2536	0.128	0.581818
230	docetaxel	0.171	0.777273
231	BIBR-1532	0.19	0.863636
232	clofarabine	0.128	0.581818
233	linifanib	0.274	1.24545
234	canertinib	0.241	1.09545
235	tandutinib	0.238	1.08182
236	ZSTK474	0.193	0.877273
237	foretinib	0.09	0.409091
238	PLX-4720	0.215	0.977273
239	fulvestrant	0.22	1
240	OSI-930	0.167	0.759091
241	dacarbazine	0.184	0.888889
242	TG-100-115	0.172	0.830918
243	PHA-793887	0.126	0.608696
244	BIRB-796	0.154	0.743961
245	MLN2238	0.114	0.550725
246	myricetin	0.155	0.748792
247	TG-101348	0.043	0.207729
248	Homoharringtonine	0.071	0.342995
249	oxaliplatin	0.206	0.995169
250	GSK1059615	0.149	0.719807
251	PIK-93	0.154	0.743961
252	RO4929097	0.176	0.850242
253	SB-743921	0.15	0.724638
254	imatinib	0.161	0.777778
255	AT-406	0.158	0.763285
256	17-AAG	0.122	0.589372
257	etoposide	0.201	0.971014
258	MGCD-265	0.14	0.676329
259	XL765	0.172	0.830918
260	semagacestat	0.173	0.835749
261	GSK461364	0.129	0.623188
262	MG-132	0.023	0.111111
263	dinaciclib	0.078	0.376812
264	SCH 79797 dihydrochloride	0.036	0.173913
265	KU-0063794	0.16	0.772947
266	Ki8751	0.164	0.792271
267	quizartinib	0.206	0.995169
268	Cytarabine	0.183	0.884058
269	tamatinib (R406)	0.12	0.57971
270	OSI-027	0.098	0.47343
271	istradefylline	0.167	0.806763
272	Simvastatin	0.166	0.801932
273	topotecan	0.156	0.753623
274	ruxolitinib	0.18	0.869565
275	AZD7762	0.062	0.299517
276	gemcitabine	0.198	0.956522
277	momelotinib	0.147	0.710145
278	MK-0752	0.182	0.879227
279	daporinad	0.184	0.888889
280	Ch 55	0.175	0.845411
281	temozolomide	0.286	1.38164
282	tipifarnib-P1	0.216	1.04348
283	EX-527	0.269	1.29952
284	azacitidine	0.256	1.23671
285	CAL-101	0.247	1.19324
286	BRD1812	0.249	1.2029
287	R428	0.207	1
288	LE 135	0.249	1.2029
289	CHIR-99021	0.405	1.95652
290	SP600125 (pyrazolanthrone)	0.259	1.25121
291	AZD8055	0.189	0.913043
292	erismodegib	0.25	1.20773
293	LY-2157299	0.267	1.28986
294	trametinib	0.193	0.932367
295	sitagliptin	0.282	1.36232
296	Bax channel blocker	0.246	1.18841
297	vemurafenib	0.292	1.41063
298	AZD6482	0.24	1.15942
299	AT7867	0.196	0.94686
300	KW-2449	0.214	1.03382
301	WP1130	0.237	1.14493
302	ibrutinib	0.206	0.995169
303	tacrolimus	0.215	1.03865
304	Pifithrin-&alpha; hydrobromide	0.216	1.04348
305	IC-87114	0.298	1.43961
306	SB-525334	0.286	1.38164
307	PD318088	0.259	1.25121
308	RAF265	0.222	1.07246
309	silmitasertib	0.236	1.1401
310	KX2-391	0.214	1.03382
311	Cimetidine	0.224	1.08213
312	Zebularine	0.233	1.1256
313	ifosfamide	0.321	1.55072
314	BRD-K70511574 (HMN-214)	0.243	1.17391
315	KU-60019	0.281	1.35749
316	AZD1480	0.19	0.917874
317	epigallocatechin-3-monogallate [(-)-Epigallocatechin Gallate]	0.279	1.34783
318	AZ-3146	0.235	1.13527
319	Cyclosporin A	0.258	1.24638
320	AC 55649	0.254	1.22705
321	RITA	0.091	0.481481
322	GANT 61	0.178	0.941799
323	CHM 1	0.16	0.846561
324	JW 480	0.161	0.851852
325	BMS 345541	0.151	0.798942
326	BRD-K92856060	0.152	0.804233
327	ML006	0.164	0.867725
328	necrostatin-1	0.17	0.899471
329	LY 2183240	0.211	1.1164
330	BIO	0.185	0.978836
331	Betulinic acid	0.156	0.825397
332	UNC 0638	0.156	0.825397
333	SR 1001	0.158	0.835979
334	BRD9647	0.162	0.857143
335	N9-isopropylolomoucine	0.148	0.783069
336	parbendazole	0.141	0.746032
337	CD 1530	0.202	1.06878
338	AGK 2	0.174	0.920635
339	SJ 172550	0.16	0.846561
340	Lomeguatrib	0.149	0.78836
341	Tivantinib | ARQ-197	0.146	0.772487
342	BRD6340	0.151	0.798942
343	importazole	0.144	0.761905
344	tretinoin	0.155	0.820106
345	TPCA-1	0.194	1.02646
346	PF 573228	0.16	0.846561
347	NVP 231	0.15	0.793651
348	SMER 3	0.133	0.703704
349	VU0155056	0.138	0.730159
350	BRD4132	0.151	0.798942
351	16-beta-bromoandrosterone	0.137	0.724868
352	tamoxifen	0.134	0.708995
353	PAC 1	0.207	1.09524
354	tosedostat	0.161	0.851852
355	Mdivi 1	0.14	0.740741
356	DBeQ	0.144	0.761905
357	MK-1775	0.148	0.783069
358	IPR-456	0.149	0.78836
359	pitstop2	0.131	0.693122
360	cyclophosphamide	0.129	0.68254
361	NSC 632839 hydrochloride	0.208	1.10053
362	SID 26681509	0.229	1.21164
363	IU1	0.216	1.14286
364	CID 5951923	0.213	1.12698
365	elocalcitol	0.209	1.10582
366	palmostatin B	0.213	1.12698
367	Bendamustine HCl	0.19	1.00529
368	isoevodiamine	0.197	1.04233
369	SN 38	0.246	1.30159
370	BMS 195614	0.229	1.21164
371	HC 067047	0.215	1.13757
372	SR 8278	0.239	1.26455
373	WAY-362450	0.209	1.10582
374	KH-CB19	0.2	1.0582
375	Procarbazine HCl	0.189	1
376	itraconazole	0.191	1.01058
377	SB 225002	0.252	1.33333
378	GSK 4112	0.205	1.08466
379	PF 184	0.218	1.15344
380	A 804598	0.207	1.09524
381	vorapaxar	0.205	1.08466
382	FSC231	0.191	1.01058
383	Fingolimod (FTY720) HCl	0.173	0.915344
384	phloretin	0.168	0.888889
385	PI 103 hydrochloride	0.258	1.36508
386	PRIMA-1MET	0.246	1.30159
387	LRRK2-IN-1	0.228	1.20635
388	GSK J4	0.207	1.09524
389	RAD51 inhibitor B02	0.197	1.04233
390	DNMDP	0.199	1.05291
391	BRD9876	0.178	0.941799
392	SJ 172550	0.193	1.02116
393	GW 843682X	0.274	1.44974
394	VER 155008	0.247	1.30688
395	HBX 41108	0.23	1.21693
396	I-BET 151 dihydrochloride	0.202	1.06878
397	Darinaparsin	0.209	1.10582
398	ML083	0.212	1.12169
399	ciclopirox	0.208	1.10053
400	chlorambucil	0.197	1.04233
401	niclosamide	0.155	0.820106
402	NSC19630	0.154	0.814815
403	gossypol	0.158	0.835979
404	vorinostat	0.105	0.555556
405	trifluoperazine	0.192	1.01587
406	parthenolide	0.211	1.1164
407	Metformin		3.183
408	AICAR		2.238
409	DMSO		1
410
411
412
413
414
415
416
417
418
419
420
421
422
423
424
425
426
427
428
429
430
431
432
433
434
435
436
437
438
439
440
441
442
443
444
445
446
447
448
449
450
451
452
453
454
455
456
457
458
459
460
461
462
463
464
465
466
467
468
469
470
471
472
473
474
475
476
477
478
479
480
481
