# Supplementary material for: Tankyrase disrupts metabolic homeostasis and promotes tumorigenesis by inhibiting LKB1-AMPK signalling
Source: Nat Commun. 2019 Sep 25;10:4363. doi: 10.1038/s41467-019-12377-1 (PMC6761205; doi:10.1038/s41467-019-12377-1)
Supplement: Supplementary file 5 — Supplementary Data 2 [file 41467_2019_12377_MOESM5_ESM.xlsx]

## Sheet: Supplementary Data Table 2a
ScanF	z	XCorr	&#916;Corr	# Ions	# Ions Link	Reference	Reference Link	Redun	Redun Link	Peptide	Peptide Link	Gene Symbol	ModScore Peptide	ModScore Peptide Link	Max Score	Site 1 Position	Site 1 Score	Site 2 Position	Site 2 Score	Site 3 Position	Site 3 Score	Site 4 Position	Site 4 Score	Site 5 Position	Site 5 Score	Site 6 Position	Site 6 Score
2726	2	2.431	0.116	15/22	/gfy/www/modules//sdig/index.php?run_id=252573&search_id=297180&scans_id=252656&peptide_id=17946&scanf=2726&charge=2&value=15/22	sp|Q8IW19|APLF_HUMAN	/gfy/www/modules//consensus/?run_id=252573&search_id=297180&scans_id=252656&peptide_id=17946&scanf=2726&charge=2&value=sp|Q8IW19|APLF_HUMAN	1	/gfy/www/modules/match_peptides/blast_html4.php?run_id=252573&search_id=297180&scans_id=252656&peptide_id=17946&scanf=2726&charge=2&value=1	K.NTD*QEESTISSK.E	/gfy/www/modules/show_out/show_out_wrapper.php?run_id=252573&search_id=297180&scans_id=252656&peptide_id=17946&scanf=2726&charge=2&value=K.NTD*QEESTISSK.E	APLF	K.NTD*QEESTISSK.E	/gfy/www/modules//modScore/visual/?run_id=252573&search_id=297180&scans_id=252656&peptide_id=17946&scanf=2726&charge=2&value=K.NTD*QEESTISSK.E	38.133	259	6.591	0	0	0	0	0	0	0	0	0	0
5350	2	1.545	0.171	2019-05-12	/gfy/www/modules//sdig/index.php?run_id=252573&search_id=297180&scans_id=252656&peptide_id=20428&scanf=5350&charge=2&value=5/12	sp|P35527|K1C9_HUMAN_contaminant	/gfy/www/modules//consensus/?run_id=252573&search_id=297180&scans_id=252656&peptide_id=20428&scanf=5350&charge=2&value=sp|P35527|K1C9_HUMAN_contaminant	17	/gfy/www/modules/match_peptides/blast_html4.php?run_id=252573&search_id=297180&scans_id=252656&peptide_id=20428&scanf=5350&charge=2&value=17	R.LASYLD*K.V	/gfy/www/modules/show_out/show_out_wrapper.php?run_id=252573&search_id=297180&scans_id=252656&peptide_id=20428&scanf=5350&charge=2&value=R.LASYLD*K.V	KRT9	R.LASYLD*K.V	/gfy/www/modules//modScore/visual/?run_id=252573&search_id=297180&scans_id=252656&peptide_id=20428&scanf=5350&charge=2&value=R.LASYLD*K.V	45.026	169	1000	0	0	0	0	0	0	0	0	0	0
5355	2	1.532	0.167	2019-05-12	/gfy/www/modules//sdig/index.php?run_id=252573&search_id=297180&scans_id=252656&peptide_id=20431&scanf=5355&charge=2&value=5/12	sp|P35527|K1C9_HUMAN_contaminant	/gfy/www/modules//consensus/?run_id=252573&search_id=297180&scans_id=252656&peptide_id=20431&scanf=5355&charge=2&value=sp|P35527|K1C9_HUMAN_contaminant	17	/gfy/www/modules/match_peptides/blast_html4.php?run_id=252573&search_id=297180&scans_id=252656&peptide_id=20431&scanf=5355&charge=2&value=17	R.LASYLD*K.V	/gfy/www/modules/show_out/show_out_wrapper.php?run_id=252573&search_id=297180&scans_id=252656&peptide_id=20431&scanf=5355&charge=2&value=R.LASYLD*K.V	KRT9	R.LASYLD*K.V	/gfy/www/modules//modScore/visual/?run_id=252573&search_id=297180&scans_id=252656&peptide_id=20431&scanf=5355&charge=2&value=R.LASYLD*K.V	45.026	169	1000	0	0	0	0	0	0	0	0	0	0
8189	2	1.815	0.216	2019-11-16	/gfy/www/modules//sdig/index.php?run_id=252573&search_id=297180&scans_id=252656&peptide_id=23007&scanf=8189&charge=2&value=11/16	sp|Q15831|STK11_HUMAN	/gfy/www/modules//consensus/?run_id=252573&search_id=297180&scans_id=252656&peptide_id=23007&scanf=8189&charge=2&value=sp|Q15831|STK11_HUMAN	2	/gfy/www/modules/match_peptides/blast_html4.php?run_id=252573&search_id=297180&scans_id=252656&peptide_id=23007&scanf=8189&charge=2&value=2	K.GMLEYE*PAK.R	/gfy/www/modules/show_out/show_out_wrapper.php?run_id=252573&search_id=297180&scans_id=252656&peptide_id=23007&scanf=8189&charge=2&value=K.GMLEYE*PAK.R	STK11	K.GMLEYE*PAK.R	/gfy/www/modules//modScore/visual/?run_id=252573&search_id=297180&scans_id=252656&peptide_id=23007&scanf=8189&charge=2&value=K.GMLEYE*PAK.R	74.417	293	30.835	0	0	0	0	0	0	0	0	0	0
8404	3	2.698	0.119	25/68	/gfy/www/modules//sdig/index.php?run_id=252573&search_id=297180&scans_id=252656&peptide_id=23206&scanf=8404&charge=3&value=25/68	sp|Q15831|STK11_HUMAN	/gfy/www/modules//consensus/?run_id=252573&search_id=297180&scans_id=252656&peptide_id=23206&scanf=8404&charge=3&value=sp|Q15831|STK11_HUMAN	2	/gfy/www/modules/match_peptides/blast_html4.php?run_id=252573&search_id=297180&scans_id=252656&peptide_id=23206&scanf=8404&charge=3&value=2	K.KHPPAEAPVPIPPSPD*TK.D	/gfy/www/modules/show_out/show_out_wrapper.php?run_id=252573&search_id=297180&scans_id=252656&peptide_id=23206&scanf=8404&charge=3&value=K.KHPPAEAPVPIPPSPD*TK.D	STK11	K.KHPPAEAPVPIPPSPD*TK.D	/gfy/www/modules//modScore/visual/?run_id=252573&search_id=297180&scans_id=252656&peptide_id=23206&scanf=8404&charge=3&value=K.KHPPAEAPVPIPPSPD*TK.D	84.173	327	104.048	0	0	0	0	0	0	0	0	0	0
8611	3	3.09	0.387	31/68	/gfy/www/modules//sdig/index.php?run_id=252573&search_id=297180&scans_id=252656&peptide_id=23387&scanf=8611&charge=3&value=31/68	sp|Q15831|STK11_HUMAN	/gfy/www/modules//consensus/?run_id=252573&search_id=297180&scans_id=252656&peptide_id=23387&scanf=8611&charge=3&value=sp|Q15831|STK11_HUMAN	2	/gfy/www/modules/match_peptides/blast_html4.php?run_id=252573&search_id=297180&scans_id=252656&peptide_id=23387&scanf=8611&charge=3&value=2	K.KHPPAEAPVPIPPSPD*TK.D	/gfy/www/modules/show_out/show_out_wrapper.php?run_id=252573&search_id=297180&scans_id=252656&peptide_id=23387&scanf=8611&charge=3&value=K.KHPPAEAPVPIPPSPD*TK.D	STK11	K.KHPPAEAPVPIPPSPD*TK.D	/gfy/www/modules//modScore/visual/?run_id=252573&search_id=297180&scans_id=252656&peptide_id=23387&scanf=8611&charge=3&value=K.KHPPAEAPVPIPPSPD*TK.D	110.51	327	126.313	0	0	0	0	0	0	0	0	0	0
8707	3	3.24	0.426	29/68	/gfy/www/modules//sdig/index.php?run_id=252573&search_id=297180&scans_id=252656&peptide_id=23460&scanf=8707&charge=3&value=29/68	sp|Q15831|STK11_HUMAN	/gfy/www/modules//consensus/?run_id=252573&search_id=297180&scans_id=252656&peptide_id=23460&scanf=8707&charge=3&value=sp|Q15831|STK11_HUMAN	2	/gfy/www/modules/match_peptides/blast_html4.php?run_id=252573&search_id=297180&scans_id=252656&peptide_id=23460&scanf=8707&charge=3&value=2	K.KHPPAEAPVPIPPSPD*TK.D	/gfy/www/modules/show_out/show_out_wrapper.php?run_id=252573&search_id=297180&scans_id=252656&peptide_id=23460&scanf=8707&charge=3&value=K.KHPPAEAPVPIPPSPD*TK.D	STK11	K.KHPPAEAPVPIPPSPD*TK.D	/gfy/www/modules//modScore/visual/?run_id=252573&search_id=297180&scans_id=252656&peptide_id=23460&scanf=8707&charge=3&value=K.KHPPAEAPVPIPPSPD*TK.D	101.431	327	104.048	0	0	0	0	0	0	0	0	0	0
9562	2	4.449	0	20/22	/gfy/www/modules//sdig/index.php?run_id=252573&search_id=297180&scans_id=252656&peptide_id=24214&scanf=9562&charge=2&value=20/22	sp|Q86Y46|K2C73_HUMAN_contaminant	/gfy/www/modules//consensus/?run_id=252573&search_id=297180&scans_id=252656&peptide_id=24214&scanf=9562&charge=2&value=sp|Q86Y46|K2C73_HUMAN_contaminant	12	/gfy/www/modules/match_peptides/blast_html4.php?run_id=252573&search_id=297180&scans_id=252656&peptide_id=24214&scanf=9562&charge=2&value=12	R.FLEQQNQVLE*TK.W	/gfy/www/modules/show_out/show_out_wrapper.php?run_id=252573&search_id=297180&scans_id=252656&peptide_id=24214&scanf=9562&charge=2&value=R.FLEQQNQVLE*TK.W	KRT73	R.FLEQQNQVLE*TK.W	/gfy/www/modules//modScore/visual/?run_id=252573&search_id=297180&scans_id=252656&peptide_id=24214&scanf=9562&charge=2&value=R.FLEQQNQVLE*TK.W	189.457	161	127.526	0	0	0	0	0	0	0	0	0	0
9657	2	4	0	19/22	/gfy/www/modules//sdig/index.php?run_id=252573&search_id=297180&scans_id=252656&peptide_id=24293&scanf=9657&charge=2&value=19/22	sp|Q86Y46|K2C73_HUMAN_contaminant	/gfy/www/modules//consensus/?run_id=252573&search_id=297180&scans_id=252656&peptide_id=24293&scanf=9657&charge=2&value=sp|Q86Y46|K2C73_HUMAN_contaminant	12	/gfy/www/modules/match_peptides/blast_html4.php?run_id=252573&search_id=297180&scans_id=252656&peptide_id=24293&scanf=9657&charge=2&value=12	R.FLEQQNQVLE*TK.W	/gfy/www/modules/show_out/show_out_wrapper.php?run_id=252573&search_id=297180&scans_id=252656&peptide_id=24293&scanf=9657&charge=2&value=R.FLEQQNQVLE*TK.W	KRT73	R.FLEQQNQVLE*TK.W	/gfy/www/modules//modScore/visual/?run_id=252573&search_id=297180&scans_id=252656&peptide_id=24293&scanf=9657&charge=2&value=R.FLEQQNQVLE*TK.W	153.672	161	109.529	0	0	0	0	0	0	0	0	0	0
9704	2	2.957	0.329	18/32	/gfy/www/modules//sdig/index.php?run_id=252573&search_id=297180&scans_id=252656&peptide_id=24332&scanf=9704&charge=2&value=18/32	sp|Q15831|STK11_HUMAN	/gfy/www/modules//consensus/?run_id=252573&search_id=297180&scans_id=252656&peptide_id=24332&scanf=9704&charge=2&value=sp|Q15831|STK11_HUMAN	2	/gfy/www/modules/match_peptides/blast_html4.php?run_id=252573&search_id=297180&scans_id=252656&peptide_id=24332&scanf=9704&charge=2&value=2	K.HPPAEAPVPIPPSPD*TK.D	/gfy/www/modules/show_out/show_out_wrapper.php?run_id=252573&search_id=297180&scans_id=252656&peptide_id=24332&scanf=9704&charge=2&value=K.HPPAEAPVPIPPSPD*TK.D	STK11	K.HPPAEAPVPIPPSPD*TK.D	/gfy/www/modules//modScore/visual/?run_id=252573&search_id=297180&scans_id=252656&peptide_id=24332&scanf=9704&charge=2&value=K.HPPAEAPVPIPPSPD*TK.D	93.429	327	97.596	0	0	0	0	0	0	0	0	0	0
9875	3	2.773	0.391	24/64	/gfy/www/modules//sdig/index.php?run_id=252573&search_id=297180&scans_id=252656&peptide_id=24464&scanf=9875&charge=3&value=24/64	sp|Q15831|STK11_HUMAN	/gfy/www/modules//consensus/?run_id=252573&search_id=297180&scans_id=252656&peptide_id=24464&scanf=9875&charge=3&value=sp|Q15831|STK11_HUMAN	2	/gfy/www/modules/match_peptides/blast_html4.php?run_id=252573&search_id=297180&scans_id=252656&peptide_id=24464&scanf=9875&charge=3&value=2	K.HPPAEAPVPIPPSPD*TK.D	/gfy/www/modules/show_out/show_out_wrapper.php?run_id=252573&search_id=297180&scans_id=252656&peptide_id=24464&scanf=9875&charge=3&value=K.HPPAEAPVPIPPSPD*TK.D	STK11	K.HPPAEAPVPIPPSPD*TK.D	/gfy/www/modules//modScore/visual/?run_id=252573&search_id=297180&scans_id=252656&peptide_id=24464&scanf=9875&charge=3&value=K.HPPAEAPVPIPPSPD*TK.D	64.798	327	83.499	0	0	0	0	0	0	0	0	0	0
9903	3	2.641	0.362	23/64	/gfy/www/modules//sdig/index.php?run_id=252573&search_id=297180&scans_id=252656&peptide_id=24485&scanf=9903&charge=3&value=23/64	sp|Q15831|STK11_HUMAN	/gfy/www/modules//consensus/?run_id=252573&search_id=297180&scans_id=252656&peptide_id=24485&scanf=9903&charge=3&value=sp|Q15831|STK11_HUMAN	2	/gfy/www/modules/match_peptides/blast_html4.php?run_id=252573&search_id=297180&scans_id=252656&peptide_id=24485&scanf=9903&charge=3&value=2	K.HPPAEAPVPIPPSPD*TK.D	/gfy/www/modules/show_out/show_out_wrapper.php?run_id=252573&search_id=297180&scans_id=252656&peptide_id=24485&scanf=9903&charge=3&value=K.HPPAEAPVPIPPSPD*TK.D	STK11	K.HPPAEAPVPIPPSPD*TK.D	/gfy/www/modules//modScore/visual/?run_id=252573&search_id=297180&scans_id=252656&peptide_id=24485&scanf=9903&charge=3&value=K.HPPAEAPVPIPPSPD*TK.D	72.681	327	104.048	0	0	0	0	0	0	0	0	0	0
9956	2	2.664	0.38	13/32	/gfy/www/modules//sdig/index.php?run_id=252573&search_id=297180&scans_id=252656&peptide_id=24526&scanf=9956&charge=2&value=13/32	sp|Q15831|STK11_HUMAN	/gfy/www/modules//consensus/?run_id=252573&search_id=297180&scans_id=252656&peptide_id=24526&scanf=9956&charge=2&value=sp|Q15831|STK11_HUMAN	2	/gfy/www/modules/match_peptides/blast_html4.php?run_id=252573&search_id=297180&scans_id=252656&peptide_id=24526&scanf=9956&charge=2&value=2	K.HPPAEAPVPIPPSPD*TK.D	/gfy/www/modules/show_out/show_out_wrapper.php?run_id=252573&search_id=297180&scans_id=252656&peptide_id=24526&scanf=9956&charge=2&value=K.HPPAEAPVPIPPSPD*TK.D	STK11	K.HPPAEAPVPIPPSPD*TK.D	/gfy/www/modules//modScore/visual/?run_id=252573&search_id=297180&scans_id=252656&peptide_id=24526&scanf=9956&charge=2&value=K.HPPAEAPVPIPPSPD*TK.D	52.255	327	39.663	0	0	0	0	0	0	0	0	0	0
9996	2	3.21	0.472	14/32	/gfy/www/modules//sdig/index.php?run_id=252573&search_id=297180&scans_id=252656&peptide_id=24560&scanf=9996&charge=2&value=14/32	sp|Q15831|STK11_HUMAN	/gfy/www/modules//consensus/?run_id=252573&search_id=297180&scans_id=252656&peptide_id=24560&scanf=9996&charge=2&value=sp|Q15831|STK11_HUMAN	2	/gfy/www/modules/match_peptides/blast_html4.php?run_id=252573&search_id=297180&scans_id=252656&peptide_id=24560&scanf=9996&charge=2&value=2	K.HPPAEAPVPIPPSPD*TK.D	/gfy/www/modules/show_out/show_out_wrapper.php?run_id=252573&search_id=297180&scans_id=252656&peptide_id=24560&scanf=9996&charge=2&value=K.HPPAEAPVPIPPSPD*TK.D	STK11	K.HPPAEAPVPIPPSPD*TK.D	/gfy/www/modules//modScore/visual/?run_id=252573&search_id=297180&scans_id=252656&peptide_id=24560&scanf=9996&charge=2&value=K.HPPAEAPVPIPPSPD*TK.D	93.429	327	97.596	0	0	0	0	0	0	0	0	0	0
10186	3	3.321	0.308	25/64	/gfy/www/modules//sdig/index.php?run_id=252573&search_id=297180&scans_id=252656&peptide_id=787&scanf=10186&charge=3&value=25/64	sp|Q15831|STK11_HUMAN	/gfy/www/modules//consensus/?run_id=252573&search_id=297180&scans_id=252656&peptide_id=787&scanf=10186&charge=3&value=sp|Q15831|STK11_HUMAN	2	/gfy/www/modules/match_peptides/blast_html4.php?run_id=252573&search_id=297180&scans_id=252656&peptide_id=787&scanf=10186&charge=3&value=2	K.HPPAEAPVPIPPSPD*TK.D	/gfy/www/modules/show_out/show_out_wrapper.php?run_id=252573&search_id=297180&scans_id=252656&peptide_id=787&scanf=10186&charge=3&value=K.HPPAEAPVPIPPSPD*TK.D	STK11	K.HPPAEAPVPIPPSPD*TK.D	/gfy/www/modules//modScore/visual/?run_id=252573&search_id=297180&scans_id=252656&peptide_id=787&scanf=10186&charge=3&value=K.HPPAEAPVPIPPSPD*TK.D	64.798	327	93.556	0	0	0	0	0	0	0	0	0	0
10250	2	2.918	0.369	14/32	/gfy/www/modules//sdig/index.php?run_id=252573&search_id=297180&scans_id=252656&peptide_id=850&scanf=10250&charge=2&value=14/32	sp|Q15831|STK11_HUMAN	/gfy/www/modules//consensus/?run_id=252573&search_id=297180&scans_id=252656&peptide_id=850&scanf=10250&charge=2&value=sp|Q15831|STK11_HUMAN	2	/gfy/www/modules/match_peptides/blast_html4.php?run_id=252573&search_id=297180&scans_id=252656&peptide_id=850&scanf=10250&charge=2&value=2	K.HPPAEAPVPIPPSPD*TK.D	/gfy/www/modules/show_out/show_out_wrapper.php?run_id=252573&search_id=297180&scans_id=252656&peptide_id=850&scanf=10250&charge=2&value=K.HPPAEAPVPIPPSPD*TK.D	STK11	K.HPPAEAPVPIPPSPD*TK.D	/gfy/www/modules//modScore/visual/?run_id=252573&search_id=297180&scans_id=252656&peptide_id=850&scanf=10250&charge=2&value=K.HPPAEAPVPIPPSPD*TK.D	93.429	327	84.359	0	0	0	0	0	0	0	0	0	0
10313	2	1.514	0.104	2019-07-18	/gfy/www/modules//sdig/index.php?run_id=252573&search_id=297180&scans_id=252656&peptide_id=912&scanf=10313&charge=2&value=7/18	sp|Q15831|STK11_HUMAN	/gfy/www/modules//consensus/?run_id=252573&search_id=297180&scans_id=252656&peptide_id=912&scanf=10313&charge=2&value=sp|Q15831|STK11_HUMAN	3	/gfy/www/modules/match_peptides/blast_html4.php?run_id=252573&search_id=297180&scans_id=252656&peptide_id=912&scanf=10313&charge=2&value=3	K.EVLDSE*TLCR.R	/gfy/www/modules/show_out/show_out_wrapper.php?run_id=252573&search_id=297180&scans_id=252656&peptide_id=912&scanf=10313&charge=2&value=K.EVLDSE*TLCR.R	STK11	K.EVLDSE*TLCR.R	/gfy/www/modules//modScore/visual/?run_id=252573&search_id=297180&scans_id=252656&peptide_id=912&scanf=10313&charge=2&value=K.EVLDSE*TLCR.R	77.72	70	30.835	0	0	0	0	0	0	0	0	0	0
10411	2	2.642	0.301	15/32	/gfy/www/modules//sdig/index.php?run_id=252573&search_id=297180&scans_id=252656&peptide_id=1008&scanf=10411&charge=2&value=15/32	sp|Q15831|STK11_HUMAN	/gfy/www/modules//consensus/?run_id=252573&search_id=297180&scans_id=252656&peptide_id=1008&scanf=10411&charge=2&value=sp|Q15831|STK11_HUMAN	2	/gfy/www/modules/match_peptides/blast_html4.php?run_id=252573&search_id=297180&scans_id=252656&peptide_id=1008&scanf=10411&charge=2&value=2	K.HPPAEAPVPIPPSPD*TK.D	/gfy/www/modules/show_out/show_out_wrapper.php?run_id=252573&search_id=297180&scans_id=252656&peptide_id=1008&scanf=10411&charge=2&value=K.HPPAEAPVPIPPSPD*TK.D	STK11	K.HPPAEAPVPIPPSPD*TK.D	/gfy/www/modules//modScore/visual/?run_id=252573&search_id=297180&scans_id=252656&peptide_id=1008&scanf=10411&charge=2&value=K.HPPAEAPVPIPPSPD*TK.D	93.429	327	97.596	0	0	0	0	0	0	0	0	0	0
10494	2	2.718	0.451	18/32	/gfy/www/modules//sdig/index.php?run_id=252573&search_id=297180&scans_id=252656&peptide_id=1080&scanf=10494&charge=2&value=18/32	sp|Q15831|STK11_HUMAN	/gfy/www/modules//consensus/?run_id=252573&search_id=297180&scans_id=252656&peptide_id=1080&scanf=10494&charge=2&value=sp|Q15831|STK11_HUMAN	2	/gfy/www/modules/match_peptides/blast_html4.php?run_id=252573&search_id=297180&scans_id=252656&peptide_id=1080&scanf=10494&charge=2&value=2	K.HPPAEAPVPIPPSPD*TK.D	/gfy/www/modules/show_out/show_out_wrapper.php?run_id=252573&search_id=297180&scans_id=252656&peptide_id=1080&scanf=10494&charge=2&value=K.HPPAEAPVPIPPSPD*TK.D	STK11	K.HPPAEAPVPIPPSPD*TK.D	/gfy/www/modules//modScore/visual/?run_id=252573&search_id=297180&scans_id=252656&peptide_id=1080&scanf=10494&charge=2&value=K.HPPAEAPVPIPPSPD*TK.D	71.692	327	71.949	0	0	0	0	0	0	0	0	0	0
10569	2	2.826	0.463	16/32	/gfy/www/modules//sdig/index.php?run_id=252573&search_id=297180&scans_id=252656&peptide_id=1145&scanf=10569&charge=2&value=16/32	sp|Q15831|STK11_HUMAN	/gfy/www/modules//consensus/?run_id=252573&search_id=297180&scans_id=252656&peptide_id=1145&scanf=10569&charge=2&value=sp|Q15831|STK11_HUMAN	2	/gfy/www/modules/match_peptides/blast_html4.php?run_id=252573&search_id=297180&scans_id=252656&peptide_id=1145&scanf=10569&charge=2&value=2	K.HPPAEAPVPIPPSPD*TK.D	/gfy/www/modules/show_out/show_out_wrapper.php?run_id=252573&search_id=297180&scans_id=252656&peptide_id=1145&scanf=10569&charge=2&value=K.HPPAEAPVPIPPSPD*TK.D	STK11	K.HPPAEAPVPIPPSPD*TK.D	/gfy/www/modules//modScore/visual/?run_id=252573&search_id=297180&scans_id=252656&peptide_id=1145&scanf=10569&charge=2&value=K.HPPAEAPVPIPPSPD*TK.D	82.279	327	84.359	0	0	0	0	0	0	0	0	0	0
10752	2	2.555	0.15	14/32	/gfy/www/modules//sdig/index.php?run_id=252573&search_id=297180&scans_id=252656&peptide_id=1320&scanf=10752&charge=2&value=14/32	sp|Q15831|STK11_HUMAN	/gfy/www/modules//consensus/?run_id=252573&search_id=297180&scans_id=252656&peptide_id=1320&scanf=10752&charge=2&value=sp|Q15831|STK11_HUMAN	2	/gfy/www/modules/match_peptides/blast_html4.php?run_id=252573&search_id=297180&scans_id=252656&peptide_id=1320&scanf=10752&charge=2&value=2	K.HPPAEAPVPIPPSPD*TK.D	/gfy/www/modules/show_out/show_out_wrapper.php?run_id=252573&search_id=297180&scans_id=252656&peptide_id=1320&scanf=10752&charge=2&value=K.HPPAEAPVPIPPSPD*TK.D	STK11	K.HPPAEAPVPIPPSPD*TK.D	/gfy/www/modules//modScore/visual/?run_id=252573&search_id=297180&scans_id=252656&peptide_id=1320&scanf=10752&charge=2&value=K.HPPAEAPVPIPPSPD*TK.D	93.429	327	84.359	0	0	0	0	0	0	0	0	0	0
11383	2	2.238	0.273	2019-11-16	/gfy/www/modules//sdig/index.php?run_id=252573&search_id=297180&scans_id=252656&peptide_id=1926&scanf=11383&charge=2&value=11/16	sp|P13645|K1C10_HUMAN_contaminant	/gfy/www/modules//consensus/?run_id=252573&search_id=297180&scans_id=252656&peptide_id=1926&scanf=11383&charge=2&value=sp|P13645|K1C10_HUMAN_contaminant	7	/gfy/www/modules/match_peptides/blast_html4.php?run_id=252573&search_id=297180&scans_id=252656&peptide_id=1926&scanf=11383&charge=2&value=7	K.DAEAWFNE*K.S	/gfy/www/modules/show_out/show_out_wrapper.php?run_id=252573&search_id=297180&scans_id=252656&peptide_id=1926&scanf=11383&charge=2&value=K.DAEAWFNE*K.S	KRT10	K.DAEAWFNE*K.S	/gfy/www/modules//modScore/visual/?run_id=252573&search_id=297180&scans_id=252656&peptide_id=1926&scanf=11383&charge=2&value=K.DAEAWFNE*K.S	88.626	342	65.44	0	0	0	0	0	0	0	0	0	0
11388	2	2.124	0.228	2019-11-16	/gfy/www/modules//sdig/index.php?run_id=252573&search_id=297180&scans_id=252656&peptide_id=1930&scanf=11388&charge=2&value=11/16	sp|P13645|K1C10_HUMAN_contaminant	/gfy/www/modules//consensus/?run_id=252573&search_id=297180&scans_id=252656&peptide_id=1930&scanf=11388&charge=2&value=sp|P13645|K1C10_HUMAN_contaminant	7	/gfy/www/modules/match_peptides/blast_html4.php?run_id=252573&search_id=297180&scans_id=252656&peptide_id=1930&scanf=11388&charge=2&value=7	K.DAEAWFNE*K.S	/gfy/www/modules/show_out/show_out_wrapper.php?run_id=252573&search_id=297180&scans_id=252656&peptide_id=1930&scanf=11388&charge=2&value=K.DAEAWFNE*K.S	KRT10	K.DAEAWFNE*K.S	/gfy/www/modules//modScore/visual/?run_id=252573&search_id=297180&scans_id=252656&peptide_id=1930&scanf=11388&charge=2&value=K.DAEAWFNE*K.S	74.417	342	65.44	0	0	0	0	0	0	0	0	0	0
13567	2	3.335	0.146	19/26	/gfy/www/modules//sdig/index.php?run_id=252573&search_id=297180&scans_id=252656&peptide_id=4053&scanf=13567&charge=2&value=19/26	sp|Q15831|STK11_HUMAN	/gfy/www/modules//consensus/?run_id=252573&search_id=297180&scans_id=252656&peptide_id=4053&scanf=13567&charge=2&value=sp|Q15831|STK11_HUMAN	3	/gfy/www/modules/match_peptides/blast_html4.php?run_id=252573&search_id=297180&scans_id=252656&peptide_id=4053&scanf=13567&charge=2&value=3	K.YLM#GD*LLGEGSYGK.V	/gfy/www/modules/show_out/show_out_wrapper.php?run_id=252573&search_id=297180&scans_id=252656&peptide_id=4053&scanf=13567&charge=2&value=K.YLM#GD*LLGEGSYGK.V	STK11	K.YLM#GD*LLGEGSYGK.V	/gfy/www/modules//modScore/visual/?run_id=252573&search_id=297180&scans_id=252656&peptide_id=4053&scanf=13567&charge=2&value=K.YLM#GD*LLGEGSYGK.V	97.602	53	44.278	0	0	0	0	0	0	0	0	0	0
13882	2	2.763	0.427	14/26	/gfy/www/modules//sdig/index.php?run_id=252573&search_id=297180&scans_id=252656&peptide_id=4367&scanf=13882&charge=2&value=14/26	sp|Q15831|STK11_HUMAN	/gfy/www/modules//consensus/?run_id=252573&search_id=297180&scans_id=252656&peptide_id=4367&scanf=13882&charge=2&value=sp|Q15831|STK11_HUMAN	3	/gfy/www/modules/match_peptides/blast_html4.php?run_id=252573&search_id=297180&scans_id=252656&peptide_id=4367&scanf=13882&charge=2&value=3	K.YLM#GDLLGE*GSYGK.V	/gfy/www/modules/show_out/show_out_wrapper.php?run_id=252573&search_id=297180&scans_id=252656&peptide_id=4367&scanf=13882&charge=2&value=K.YLM#GDLLGE*GSYGK.V	STK11	K.YLM#GDLLGE*GSYGK.V	/gfy/www/modules//modScore/visual/?run_id=252573&search_id=297180&scans_id=252656&peptide_id=4367&scanf=13882&charge=2&value=K.YLM#GDLLGE*GSYGK.V	97.602	57	97.748	0	0	0	0	0	0	0	0	0	0
14383	2	1.698	0.02	2019-12-26	/gfy/www/modules//sdig/index.php?run_id=252573&search_id=297180&scans_id=252656&peptide_id=4845&scanf=14383&charge=2&value=12/26	sp|Q15831|STK11_HUMAN	/gfy/www/modules//consensus/?run_id=252573&search_id=297180&scans_id=252656&peptide_id=4845&scanf=14383&charge=2&value=sp|Q15831|STK11_HUMAN	3	/gfy/www/modules/match_peptides/blast_html4.php?run_id=252573&search_id=297180&scans_id=252656&peptide_id=4845&scanf=14383&charge=2&value=3	K.YLM#GDLLGE*GSYGK.V	/gfy/www/modules/show_out/show_out_wrapper.php?run_id=252573&search_id=297180&scans_id=252656&peptide_id=4845&scanf=14383&charge=2&value=K.YLM#GDLLGE*GSYGK.V	STK11	K.YLM#GDLLGE*GSYGK.V	/gfy/www/modules//modScore/visual/?run_id=252573&search_id=297180&scans_id=252656&peptide_id=4845&scanf=14383&charge=2&value=K.YLM#GDLLGE*GSYGK.V	42.869	57	44.278	0	0	0	0	0	0	0	0	0	0
14593	5	3.425	0.06	51/368	/gfy/www/modules//sdig/index.php?run_id=252573&search_id=297180&scans_id=252656&peptide_id=5031&scanf=14593&charge=5&value=51/368	sp|Q9C0C9|UBE2O_HUMAN	/gfy/www/modules//consensus/?run_id=252573&search_id=297180&scans_id=252656&peptide_id=5031&scanf=14593&charge=5&value=sp|Q9C0C9|UBE2O_HUMAN	0	/gfy/www/modules/match_peptides/blast_html4.php?run_id=252573&search_id=297180&scans_id=252656&peptide_id=5031&scanf=14593&charge=5&value=0	K.TKSEAESASPE*ETPD*GSASPVEMQDEGAE*EPHEAGEQLPPFLLKEGR.D	/gfy/www/modules/show_out/show_out_wrapper.php?run_id=252573&search_id=297180&scans_id=252656&peptide_id=5031&scanf=14593&charge=5&value=K.TKSEAESASPE*ETPD*GSASPVEMQDEGAE*EPHEAGEQLPPFLLKEGR.D	UBE2O	K.TKSEAESASPE*ETPD*GSASPVEMQDE*GAEEPHEAGEQLPPFLLKEGR.D	/gfy/www/modules//modScore/visual/?run_id=252573&search_id=297180&scans_id=252656&peptide_id=5031&scanf=14593&charge=5&value=K.TKSEAESASPE*ETPD*GSASPVEMQDE*GAEEPHEAGEQLPPFLLKEGR.D	18.402	433	2.806	437	7.756	448	0	0	0	0	0	0	0
14871	2	2.856	0.043	13/24	/gfy/www/modules//sdig/index.php?run_id=252573&search_id=297180&scans_id=252656&peptide_id=5304&scanf=14871&charge=2&value=13/24	sp|P35527|K1C9_HUMAN_contaminant	/gfy/www/modules//consensus/?run_id=252573&search_id=297180&scans_id=252656&peptide_id=5304&scanf=14871&charge=2&value=sp|P35527|K1C9_HUMAN_contaminant	1	/gfy/www/modules/match_peptides/blast_html4.php?run_id=252573&search_id=297180&scans_id=252656&peptide_id=5304&scanf=14871&charge=2&value=1	K.NYSPYYNTIDD*LK.D	/gfy/www/modules/show_out/show_out_wrapper.php?run_id=252573&search_id=297180&scans_id=252656&peptide_id=5304&scanf=14871&charge=2&value=K.NYSPYYNTIDD*LK.D	KRT9	K.NYSPYYNTIDD*LK.D	/gfy/www/modules//modScore/visual/?run_id=252573&search_id=297180&scans_id=252656&peptide_id=5304&scanf=14871&charge=2&value=K.NYSPYYNTIDD*LK.D	64.757	210	9.34	0	0	0	0	0	0	0	0	0	0
14974	2	2.379	0.084	2019-12-24	/gfy/www/modules//sdig/index.php?run_id=252573&search_id=297180&scans_id=252656&peptide_id=5409&scanf=14974&charge=2&value=12/24	sp|P35527|K1C9_HUMAN_contaminant	/gfy/www/modules//consensus/?run_id=252573&search_id=297180&scans_id=252656&peptide_id=5409&scanf=14974&charge=2&value=sp|P35527|K1C9_HUMAN_contaminant	1	/gfy/www/modules/match_peptides/blast_html4.php?run_id=252573&search_id=297180&scans_id=252656&peptide_id=5409&scanf=14974&charge=2&value=1	K.NYSPYYNTIDD*LK.D	/gfy/www/modules/show_out/show_out_wrapper.php?run_id=252573&search_id=297180&scans_id=252656&peptide_id=5409&scanf=14974&charge=2&value=K.NYSPYYNTIDD*LK.D	KRT9	K.NYSPYYNTIDD*LK.D	/gfy/www/modules//modScore/visual/?run_id=252573&search_id=297180&scans_id=252656&peptide_id=5409&scanf=14974&charge=2&value=K.NYSPYYNTIDD*LK.D	54.205	210	9.34	0	0	0	0	0	0	0	0	0	0
15465	2	2.562	0.233	13/22	/gfy/www/modules//sdig/index.php?run_id=252573&search_id=297180&scans_id=252656&peptide_id=5905&scanf=15465&charge=2&value=13/22	sp|P04264|K2C1_HUMAN_contaminant	/gfy/www/modules//consensus/?run_id=252573&search_id=297180&scans_id=252656&peptide_id=5905&scanf=15465&charge=2&value=sp|P04264|K2C1_HUMAN_contaminant	1	/gfy/www/modules/match_peptides/blast_html4.php?run_id=252573&search_id=297180&scans_id=252656&peptide_id=5905&scanf=15465&charge=2&value=1	K.LNDLE*D*ALQQAK.E	/gfy/www/modules/show_out/show_out_wrapper.php?run_id=252573&search_id=297180&scans_id=252656&peptide_id=5905&scanf=15465&charge=2&value=K.LNDLE*D*ALQQAK.E	KRT1	K.LNDLE*D*ALQQAK.E	/gfy/www/modules//modScore/visual/?run_id=252573&search_id=297180&scans_id=252656&peptide_id=5905&scanf=15465&charge=2&value=K.LNDLE*D*ALQQAK.E	81.381	448	48.874	449	37.54	0	0	0	0	0	0	0	0
18158	2	2.12	0.145	2019-11-22	/gfy/www/modules//sdig/index.php?run_id=252573&search_id=297180&scans_id=252656&peptide_id=8692&scanf=18158&charge=2&value=11/22	sp|P04264|K2C1_HUMAN_contaminant	/gfy/www/modules//consensus/?run_id=252573&search_id=297180&scans_id=252656&peptide_id=8692&scanf=18158&charge=2&value=sp|P04264|K2C1_HUMAN_contaminant	1	/gfy/www/modules/match_peptides/blast_html4.php?run_id=252573&search_id=297180&scans_id=252656&peptide_id=8692&scanf=18158&charge=2&value=1	K.SLNNQFASFID*K.V	/gfy/www/modules/show_out/show_out_wrapper.php?run_id=252573&search_id=297180&scans_id=252656&peptide_id=8692&scanf=18158&charge=2&value=K.SLNNQFASFID*K.V	KRT1	K.SLNNQFASFID*K.V	/gfy/www/modules//modScore/visual/?run_id=252573&search_id=297180&scans_id=252656&peptide_id=8692&scanf=18158&charge=2&value=K.SLNNQFASFID*K.V	38.133	196	1000	0	0	0	0	0	0	0	0	0	0
18685	2	2.767	0.176	17/26	/gfy/www/modules//sdig/index.php?run_id=252573&search_id=297180&scans_id=252656&peptide_id=9241&scanf=18685&charge=2&value=17/26	sp|Q15831|STK11_HUMAN	/gfy/www/modules//consensus/?run_id=252573&search_id=297180&scans_id=252656&peptide_id=9241&scanf=18685&charge=2&value=sp|Q15831|STK11_HUMAN	3	/gfy/www/modules/match_peptides/blast_html4.php?run_id=252573&search_id=297180&scans_id=252656&peptide_id=9241&scanf=18685&charge=2&value=3	K.YLMGDLLGE*GSYGK.V	/gfy/www/modules/show_out/show_out_wrapper.php?run_id=252573&search_id=297180&scans_id=252656&peptide_id=9241&scanf=18685&charge=2&value=K.YLMGDLLGE*GSYGK.V	STK11	K.YLMGDLLGE*GSYGK.V	/gfy/www/modules//modScore/visual/?run_id=252573&search_id=297180&scans_id=252656&peptide_id=9241&scanf=18685&charge=2&value=K.YLMGDLLGE*GSYGK.V	97.602	57	59.298	0	0	0	0	0	0	0	0	0	0
19038	2	2.583	0.397	15/26	/gfy/www/modules//sdig/index.php?run_id=252573&search_id=297180&scans_id=252656&peptide_id=9599&scanf=19038&charge=2&value=15/26	sp|Q15831|STK11_HUMAN	/gfy/www/modules//consensus/?run_id=252573&search_id=297180&scans_id=252656&peptide_id=9599&scanf=19038&charge=2&value=sp|Q15831|STK11_HUMAN	3	/gfy/www/modules/match_peptides/blast_html4.php?run_id=252573&search_id=297180&scans_id=252656&peptide_id=9599&scanf=19038&charge=2&value=3	K.YLMGDLLGE*GSYGK.V	/gfy/www/modules/show_out/show_out_wrapper.php?run_id=252573&search_id=297180&scans_id=252656&peptide_id=9599&scanf=19038&charge=2&value=K.YLMGDLLGE*GSYGK.V	STK11	K.YLMGDLLGE*GSYGK.V	/gfy/www/modules//modScore/visual/?run_id=252573&search_id=297180&scans_id=252656&peptide_id=9599&scanf=19038&charge=2&value=K.YLMGDLLGE*GSYGK.V	97.602	57	76.733	0	0	0	0	0	0	0	0	0	0
19299	3	2.773	0.03	27/76	/gfy/www/modules//sdig/index.php?run_id=252573&search_id=297180&scans_id=252656&peptide_id=9851&scanf=19299&charge=3&value=27/76	sp|Q15831|STK11_HUMAN	/gfy/www/modules//consensus/?run_id=252573&search_id=297180&scans_id=252656&peptide_id=9851&scanf=19299&charge=3&value=sp|Q15831|STK11_HUMAN	2	/gfy/www/modules/match_peptides/blast_html4.php?run_id=252573&search_id=297180&scans_id=252656&peptide_id=9851&scanf=19299&charge=3&value=2	K.ISDLGVAEALHPFAADD*TCR.T	/gfy/www/modules/show_out/show_out_wrapper.php?run_id=252573&search_id=297180&scans_id=252656&peptide_id=9851&scanf=19299&charge=3&value=K.ISDLGVAEALHPFAADD*TCR.T	STK11	K.ISDLGVAEALHPFAADD*TCR.T	/gfy/www/modules//modScore/visual/?run_id=252573&search_id=297180&scans_id=252656&peptide_id=9851&scanf=19299&charge=3&value=K.ISDLGVAEALHPFAADD*TCR.T	95.854	208	0	0	0	0	0	0	0	0	0	0	0
19338	2	2.88	0.183	21/38	/gfy/www/modules//sdig/index.php?run_id=252573&search_id=297180&scans_id=252656&peptide_id=9891&scanf=19338&charge=2&value=21/38	sp|Q15831|STK11_HUMAN	/gfy/www/modules//consensus/?run_id=252573&search_id=297180&scans_id=252656&peptide_id=9891&scanf=19338&charge=2&value=sp|Q15831|STK11_HUMAN	2	/gfy/www/modules/match_peptides/blast_html4.php?run_id=252573&search_id=297180&scans_id=252656&peptide_id=9891&scanf=19338&charge=2&value=2	K.ISDLGVAEALHPFAADD*TCR.T	/gfy/www/modules/show_out/show_out_wrapper.php?run_id=252573&search_id=297180&scans_id=252656&peptide_id=9891&scanf=19338&charge=2&value=K.ISDLGVAEALHPFAADD*TCR.T	STK11	K.ISDLGVAEALHPFAADD*TCR.T	/gfy/www/modules//modScore/visual/?run_id=252573&search_id=297180&scans_id=252656&peptide_id=9891&scanf=19338&charge=2&value=K.ISDLGVAEALHPFAADD*TCR.T	118.334	208	24.437	0	0	0	0	0	0	0	0	0	0
19349	2	2.42	0.171	19/38	/gfy/www/modules//sdig/index.php?run_id=252573&search_id=297180&scans_id=252656&peptide_id=9902&scanf=19349&charge=2&value=19/38	sp|Q15831|STK11_HUMAN	/gfy/www/modules//consensus/?run_id=252573&search_id=297180&scans_id=252656&peptide_id=9902&scanf=19349&charge=2&value=sp|Q15831|STK11_HUMAN	2	/gfy/www/modules/match_peptides/blast_html4.php?run_id=252573&search_id=297180&scans_id=252656&peptide_id=9902&scanf=19349&charge=2&value=2	K.ISDLGVAEALHPFAADD*TCR.T	/gfy/www/modules/show_out/show_out_wrapper.php?run_id=252573&search_id=297180&scans_id=252656&peptide_id=9902&scanf=19349&charge=2&value=K.ISDLGVAEALHPFAADD*TCR.T	STK11	K.ISDLGVAEALHPFAADD*TCR.T	/gfy/www/modules//modScore/visual/?run_id=252573&search_id=297180&scans_id=252656&peptide_id=9902&scanf=19349&charge=2&value=K.ISDLGVAEALHPFAADD*TCR.T	74.376	208	24.437	0	0	0	0	0	0	0	0	0	0
19365	2	2.47	0.213	15/26	/gfy/www/modules//sdig/index.php?run_id=252573&search_id=297180&scans_id=252656&peptide_id=9919&scanf=19365&charge=2&value=15/26	sp|Q15831|STK11_HUMAN	/gfy/www/modules//consensus/?run_id=252573&search_id=297180&scans_id=252656&peptide_id=9919&scanf=19365&charge=2&value=sp|Q15831|STK11_HUMAN	3	/gfy/www/modules/match_peptides/blast_html4.php?run_id=252573&search_id=297180&scans_id=252656&peptide_id=9919&scanf=19365&charge=2&value=3	K.YLMGDLLGE*GSYGK.V	/gfy/www/modules/show_out/show_out_wrapper.php?run_id=252573&search_id=297180&scans_id=252656&peptide_id=9919&scanf=19365&charge=2&value=K.YLMGDLLGE*GSYGK.V	STK11	K.YLMGDLLGE*GSYGK.V	/gfy/www/modules//modScore/visual/?run_id=252573&search_id=297180&scans_id=252656&peptide_id=9919&scanf=19365&charge=2&value=K.YLMGDLLGE*GSYGK.V	85.265	57	59.298	0	0	0	0	0	0	0	0	0	0
19724	2	2.095	0.246	16/26	/gfy/www/modules//sdig/index.php?run_id=252573&search_id=297180&scans_id=252656&peptide_id=10292&scanf=19724&charge=2&value=16/26	sp|Q15831|STK11_HUMAN	/gfy/www/modules//consensus/?run_id=252573&search_id=297180&scans_id=252656&peptide_id=10292&scanf=19724&charge=2&value=sp|Q15831|STK11_HUMAN	3	/gfy/www/modules/match_peptides/blast_html4.php?run_id=252573&search_id=297180&scans_id=252656&peptide_id=10292&scanf=19724&charge=2&value=3	K.YLMGDLLGE*GSYGK.V	/gfy/www/modules/show_out/show_out_wrapper.php?run_id=252573&search_id=297180&scans_id=252656&peptide_id=10292&scanf=19724&charge=2&value=K.YLMGDLLGE*GSYGK.V	STK11	K.YLMGDLLGE*GSYGK.V	/gfy/www/modules//modScore/visual/?run_id=252573&search_id=297180&scans_id=252656&peptide_id=10292&scanf=19724&charge=2&value=K.YLMGDLLGE*GSYGK.V	62.659	57	59.298	0	0	0	0	0	0	0	0	0	0
19885	2	2.183	0.299	14/26	/gfy/www/modules//sdig/index.php?run_id=252573&search_id=297180&scans_id=252656&peptide_id=10456&scanf=19885&charge=2&value=14/26	sp|Q15831|STK11_HUMAN	/gfy/www/modules//consensus/?run_id=252573&search_id=297180&scans_id=252656&peptide_id=10456&scanf=19885&charge=2&value=sp|Q15831|STK11_HUMAN	3	/gfy/www/modules/match_peptides/blast_html4.php?run_id=252573&search_id=297180&scans_id=252656&peptide_id=10456&scanf=19885&charge=2&value=3	K.YLMGDLLGE*GSYGK.V	/gfy/www/modules/show_out/show_out_wrapper.php?run_id=252573&search_id=297180&scans_id=252656&peptide_id=10456&scanf=19885&charge=2&value=K.YLMGDLLGE*GSYGK.V	STK11	K.YLMGDLLGE*GSYGK.V	/gfy/www/modules//modScore/visual/?run_id=252573&search_id=297180&scans_id=252656&peptide_id=10456&scanf=19885&charge=2&value=K.YLMGDLLGE*GSYGK.V	73.616	57	76.733	0	0	0	0	0	0	0	0	0	0
19934	3	3.241	0.033	30/76	/gfy/www/modules//sdig/index.php?run_id=252573&search_id=297180&scans_id=252656&peptide_id=10506&scanf=19934&charge=3&value=30/76	sp|Q15831|STK11_HUMAN	/gfy/www/modules//consensus/?run_id=252573&search_id=297180&scans_id=252656&peptide_id=10506&scanf=19934&charge=3&value=sp|Q15831|STK11_HUMAN	2	/gfy/www/modules/match_peptides/blast_html4.php?run_id=252573&search_id=297180&scans_id=252656&peptide_id=10506&scanf=19934&charge=3&value=2	K.ISDLGVAEALHPFAADD*TCR.T	/gfy/www/modules/show_out/show_out_wrapper.php?run_id=252573&search_id=297180&scans_id=252656&peptide_id=10506&scanf=19934&charge=3&value=K.ISDLGVAEALHPFAADD*TCR.T	STK11	K.ISDLGVAEALHPFAADD*TCR.T	/gfy/www/modules//modScore/visual/?run_id=252573&search_id=297180&scans_id=252656&peptide_id=10506&scanf=19934&charge=3&value=K.ISDLGVAEALHPFAADD*TCR.T	122.782	208	0	0	0	0	0	0	0	0	0	0	0
20283	2	1.978	0.053	13/26	/gfy/www/modules//sdig/index.php?run_id=252573&search_id=297180&scans_id=252656&peptide_id=10867&scanf=20283&charge=2&value=13/26	sp|Q15831|STK11_HUMAN	/gfy/www/modules//consensus/?run_id=252573&search_id=297180&scans_id=252656&peptide_id=10867&scanf=20283&charge=2&value=sp|Q15831|STK11_HUMAN	3	/gfy/www/modules/match_peptides/blast_html4.php?run_id=252573&search_id=297180&scans_id=252656&peptide_id=10867&scanf=20283&charge=2&value=3	K.YLMGDLLGE*GSYGK.V	/gfy/www/modules/show_out/show_out_wrapper.php?run_id=252573&search_id=297180&scans_id=252656&peptide_id=10867&scanf=20283&charge=2&value=K.YLMGDLLGE*GSYGK.V	STK11	K.YLMGDLLGE*GSYGK.V	/gfy/www/modules//modScore/visual/?run_id=252573&search_id=297180&scans_id=252656&peptide_id=10867&scanf=20283&charge=2&value=K.YLMGDLLGE*GSYGK.V	42.869	57	31.275	0	0	0	0	0	0	0	0	0	0
20429	3	2.144	0.17	15/76	/gfy/www/modules//sdig/index.php?run_id=252573&search_id=297180&scans_id=252656&peptide_id=11016&scanf=20429&charge=3&value=15/76	sp|Q15831|STK11_HUMAN	/gfy/www/modules//consensus/?run_id=252573&search_id=297180&scans_id=252656&peptide_id=11016&scanf=20429&charge=3&value=sp|Q15831|STK11_HUMAN	2	/gfy/www/modules/match_peptides/blast_html4.php?run_id=252573&search_id=297180&scans_id=252656&peptide_id=11016&scanf=20429&charge=3&value=2	K.ISDLGVAE*ALHPFAAD*D*TCR.T	/gfy/www/modules/show_out/show_out_wrapper.php?run_id=252573&search_id=297180&scans_id=252656&peptide_id=11016&scanf=20429&charge=3&value=K.ISDLGVAE*ALHPFAAD*D*TCR.T	STK11	K.ISDLGVAE*ALHPFAAD*D*TCR.T	/gfy/www/modules//modScore/visual/?run_id=252573&search_id=297180&scans_id=252656&peptide_id=11016&scanf=20429&charge=3&value=K.ISDLGVAE*ALHPFAAD*D*TCR.T	32.917	199	62.715	207	30.998	208	28.351	0	0	0	0	0	0
21572	3	2.039	0.034	19/76	/gfy/www/modules//sdig/index.php?run_id=252573&search_id=297180&scans_id=252656&peptide_id=12210&scanf=21572&charge=3&value=19/76	sp|Q15831|STK11_HUMAN	/gfy/www/modules//consensus/?run_id=252573&search_id=297180&scans_id=252656&peptide_id=12210&scanf=21572&charge=3&value=sp|Q15831|STK11_HUMAN	2	/gfy/www/modules/match_peptides/blast_html4.php?run_id=252573&search_id=297180&scans_id=252656&peptide_id=12210&scanf=21572&charge=3&value=2	K.ISDLGVAE*ALHPFAAD*D*TCR.T	/gfy/www/modules/show_out/show_out_wrapper.php?run_id=252573&search_id=297180&scans_id=252656&peptide_id=12210&scanf=21572&charge=3&value=K.ISDLGVAE*ALHPFAAD*D*TCR.T	STK11	K.ISDLGVAE*ALHPFAAD*D*TCR.T	/gfy/www/modules//modScore/visual/?run_id=252573&search_id=297180&scans_id=252656&peptide_id=12210&scanf=21572&charge=3&value=K.ISDLGVAE*ALHPFAAD*D*TCR.T	38.808	199	41.302	207	37.364	208	34.326	0	0	0	0	0	0
21577	3	3.537	0.017	31/104	/gfy/www/modules//sdig/index.php?run_id=252573&search_id=297180&scans_id=252656&peptide_id=12214&scanf=21577&charge=3&value=31/104	sp|P13645|K1C10_HUMAN_contaminant	/gfy/www/modules//consensus/?run_id=252573&search_id=297180&scans_id=252656&peptide_id=12214&scanf=21577&charge=3&value=sp|P13645|K1C10_HUMAN_contaminant	1	/gfy/www/modules/match_peptides/blast_html4.php?run_id=252573&search_id=297180&scans_id=252656&peptide_id=12214&scanf=21577&charge=3&value=1	R.NVSTGDVNVE*MNAAPGVDLTQLLNNM#R.S	/gfy/www/modules/show_out/show_out_wrapper.php?run_id=252573&search_id=297180&scans_id=252656&peptide_id=12214&scanf=21577&charge=3&value=R.NVSTGDVNVE*MNAAPGVDLTQLLNNM#R.S	KRT10	R.NVSTGDVNVE*MNAAPGVDLTQLLNNM#R.S	/gfy/www/modules//modScore/visual/?run_id=252573&search_id=297180&scans_id=252656&peptide_id=12214&scanf=21577&charge=3&value=R.NVSTGDVNVE*MNAAPGVDLTQLLNNM#R.S	98.508	305	17.848	0	0	0	0	0	0	0	0	0	0
21638	2	1.3	0.024	1934-12-01	/gfy/www/modules//sdig/index.php?run_id=252573&search_id=297180&scans_id=252656&peptide_id=12277&scanf=21638&charge=2&value=12/34	sp|Q15831|STK11_HUMAN	/gfy/www/modules//consensus/?run_id=252573&search_id=297180&scans_id=252656&peptide_id=12277&scanf=21638&charge=2&value=sp|Q15831|STK11_HUMAN	2	/gfy/www/modules/match_peptides/blast_html4.php?run_id=252573&search_id=297180&scans_id=252656&peptide_id=12277&scanf=21638&charge=2&value=2	K.GSYAIPGDCGPPLSD*LLK.G	/gfy/www/modules/show_out/show_out_wrapper.php?run_id=252573&search_id=297180&scans_id=252656&peptide_id=12277&scanf=21638&charge=2&value=K.GSYAIPGDCGPPLSD*LLK.G	STK11	K.GSYAIPGDCGPPLSD*LLK.G	/gfy/www/modules//modScore/visual/?run_id=252573&search_id=297180&scans_id=252656&peptide_id=12277&scanf=21638&charge=2&value=K.GSYAIPGDCGPPLSD*LLK.G	34.206	284	13.208	0	0	0	0	0	0	0	0	0	0
24258	2	2.109	0.121	16/22	/gfy/www/modules//sdig/index.php?run_id=252573&search_id=297180&scans_id=252656&peptide_id=14986&scanf=24258&charge=2&value=16/22	sp|P04264|K2C1_HUMAN_contaminant	/gfy/www/modules//consensus/?run_id=252573&search_id=297180&scans_id=252656&peptide_id=14986&scanf=24258&charge=2&value=sp|P04264|K2C1_HUMAN_contaminant	1	/gfy/www/modules/match_peptides/blast_html4.php?run_id=252573&search_id=297180&scans_id=252656&peptide_id=14986&scanf=24258&charge=2&value=1	R.SLDLDSIIAE*VK.A	/gfy/www/modules/show_out/show_out_wrapper.php?run_id=252573&search_id=297180&scans_id=252656&peptide_id=14986&scanf=24258&charge=2&value=R.SLDLDSIIAE*VK.A	KRT1	R.SLDLDSIIAE*VK.A	/gfy/www/modules//modScore/visual/?run_id=252573&search_id=297180&scans_id=252656&peptide_id=14986&scanf=24258&charge=2&value=R.SLDLDSIIAE*VK.A	122.154	353	65.44	0	0	0	0	0	0	0	0	0	0
25373	5	2.977	0.016	47/296	/gfy/www/modules//sdig/index.php?run_id=252573&search_id=297180&scans_id=252656&peptide_id=16142&scanf=25373&charge=5&value=47/296	##tr|H0YJZ4|H0YJZ4_HUMAN	/gfy/www/modules//consensus/?run_id=252573&search_id=297180&scans_id=252656&peptide_id=16142&scanf=25373&charge=5&value=##tr|H0YJZ4|H0YJZ4_HUMAN	0	/gfy/www/modules/match_peptides/blast_html4.php?run_id=252573&search_id=297180&scans_id=252656&peptide_id=16142&scanf=25373&charge=5&value=0	R.AEGAGE*GD*EATVLFDFEKLAE*ETDPDDTLDAALGENGI.-	/gfy/www/modules/show_out/show_out_wrapper.php?run_id=252573&search_id=297180&scans_id=252656&peptide_id=16142&scanf=25373&charge=5&value=R.AEGAGE*GD*EATVLFDFEKLAE*ETDPDDTLDAALGENGI.-	##STRN3	R.AEGAGEGD*EATVLFDFEKLAEETDPD*D*TLDAALGENGI.-	/gfy/www/modules//modScore/visual/?run_id=252573&search_id=297180&scans_id=252656&peptide_id=16142&scanf=25373&charge=5&value=R.AEGAGEGD*EATVLFDFEKLAEETDPD*D*TLDAALGENGI.-	17.759	109	0	127	5.464	128	5.464	0	0	0	0	0	0
25855	2	2.863	0.123	18/34	/gfy/www/modules//sdig/index.php?run_id=252573&search_id=297180&scans_id=252656&peptide_id=16624&scanf=25855&charge=2&value=18/34	sp|P35527|K1C9_HUMAN_contaminant	/gfy/www/modules//consensus/?run_id=252573&search_id=297180&scans_id=252656&peptide_id=16624&scanf=25855&charge=2&value=sp|P35527|K1C9_HUMAN_contaminant	2	/gfy/www/modules/match_peptides/blast_html4.php?run_id=252573&search_id=297180&scans_id=252656&peptide_id=16624&scanf=25855&charge=2&value=2	K.SDLEMQYETLQEE*LMALK.K	/gfy/www/modules/show_out/show_out_wrapper.php?run_id=252573&search_id=297180&scans_id=252656&peptide_id=16624&scanf=25855&charge=2&value=K.SDLEMQYETLQEE*LMALK.K	KRT9	K.SDLEMQYETLQE*ELMALK.K	/gfy/www/modules//modScore/visual/?run_id=252573&search_id=297180&scans_id=252656&peptide_id=16624&scanf=25855&charge=2&value=K.SDLEMQYETLQE*ELMALK.K	65.246	283	9.34	0	0	0	0	0	0	0	0	0	0
26171	2	3.834	0.005	21/26	/gfy/www/modules//sdig/index.php?run_id=252573&search_id=297180&scans_id=252656&peptide_id=16945&scanf=26171&charge=2&value=21/26	sp|Q15831|STK11_HUMAN	/gfy/www/modules//consensus/?run_id=252573&search_id=297180&scans_id=252656&peptide_id=16945&scanf=26171&charge=2&value=sp|Q15831|STK11_HUMAN	1	/gfy/www/modules/match_peptides/blast_html4.php?run_id=252573&search_id=297180&scans_id=252656&peptide_id=16945&scanf=26171&charge=2&value=1	K.NVIQLVD*VLYNEEK.Q	/gfy/www/modules/show_out/show_out_wrapper.php?run_id=252573&search_id=297180&scans_id=252656&peptide_id=16945&scanf=26171&charge=2&value=K.NVIQLVD*VLYNEEK.Q	STK11	K.NVIQLVDVLYNEE*K.Q	/gfy/www/modules//modScore/visual/?run_id=252573&search_id=297180&scans_id=252656&peptide_id=16945&scanf=26171&charge=2&value=K.NVIQLVDVLYNEE*K.Q	110.633	121	9.34	0	0	0	0	0	0	0	0	0	0
26524	2	1.424	0.134	2019-12-26	/gfy/www/modules//sdig/index.php?run_id=252573&search_id=297180&scans_id=252656&peptide_id=17297&scanf=26524&charge=2&value=12/26	sp|Q15831|STK11_HUMAN	/gfy/www/modules//consensus/?run_id=252573&search_id=297180&scans_id=252656&peptide_id=17297&scanf=26524&charge=2&value=sp|Q15831|STK11_HUMAN	3	/gfy/www/modules/match_peptides/blast_html4.php?run_id=252573&search_id=297180&scans_id=252656&peptide_id=17297&scanf=26524&charge=2&value=3	K.YLMGD*LLGEGSYGK.V	/gfy/www/modules/show_out/show_out_wrapper.php?run_id=252573&search_id=297180&scans_id=252656&peptide_id=17297&scanf=26524&charge=2&value=K.YLMGD*LLGEGSYGK.V	STK11	K.YLMGD*LLGEGSYGK.V	/gfy/www/modules//modScore/visual/?run_id=252573&search_id=297180&scans_id=252656&peptide_id=17297&scanf=26524&charge=2&value=K.YLMGD*LLGEGSYGK.V	18.978	53	20.167	0	0	0	0	0	0	0	0	0	0

## Sheet: Supplementary Data 2b
ScanF	z	XCorr	&#916;Corr	# Ions	# Ions Link	Reference	Reference Link	Redun	Redun Link	Peptide	Peptide Link	Gene Symbol	ModScore Peptide	ModScore Peptide Link	Max Score	Site 1 Position	Site 1 Score	Site 2 Position	Site 2 Score	Site 3 Position	Site 3 Score	Site 4 Position	Site 4 Score	Site 5 Position	Site 5 Score	Site 6 Position	Site 6 Score
3	2	2.697	0.205	2019-11-14	/gfy/www/modules//sdig/index.php?run_id=252574&search_id=297181&scans_id=252657&peptide_id=2&scanf=3&charge=2&value=11/14	sp|Q9UHL9-3|GT2D1_HUMAN	/gfy/www/modules//consensus/?run_id=252574&search_id=297181&scans_id=252657&peptide_id=2&scanf=3&charge=2&value=sp|Q9UHL9-3|GT2D1_HUMAN	3	/gfy/www/modules/match_peptides/blast_html4.php?run_id=252574&search_id=297181&scans_id=252657&peptide_id=2&scanf=3&charge=2&value=3	K.RPLE*D*GGR.D	/gfy/www/modules/show_out/show_out_wrapper.php?run_id=252574&search_id=297181&scans_id=252657&peptide_id=2&scanf=3&charge=2&value=K.RPLE*D*GGR.D	GTF2IRD1	K.RPLE*D*GGR.D	/gfy/www/modules//modScore/visual/?run_id=252574&search_id=297181&scans_id=252657&peptide_id=2&scanf=3&charge=2&value=K.RPLE*D*GGR.D	74.417	237	1000	238	1000	0	0	0	0	0	0	0	0
699	3	2.257	0.156	21/48	/gfy/www/modules//sdig/index.php?run_id=252574&search_id=297181&scans_id=252657&peptide_id=164&scanf=699&charge=3&value=21/48	sp|O95271|TNKS1_HUMAN	/gfy/www/modules//consensus/?run_id=252574&search_id=297181&scans_id=252657&peptide_id=164&scanf=699&charge=3&value=sp|O95271|TNKS1_HUMAN	1	/gfy/www/modules/match_peptides/blast_html4.php?run_id=252574&search_id=297181&scans_id=252657&peptide_id=164&scanf=699&charge=3&value=1	K.EVSE*ENHNHHNER.M	/gfy/www/modules/show_out/show_out_wrapper.php?run_id=252574&search_id=297181&scans_id=252657&peptide_id=164&scanf=699&charge=3&value=K.EVSE*ENHNHHNER.M	TNKS	K.EVSE*ENHNHHNER.M	/gfy/www/modules//modScore/visual/?run_id=252574&search_id=297181&scans_id=252657&peptide_id=164&scanf=699&charge=3&value=K.EVSE*ENHNHHNER.M	29.071	1171	0	0	0	0	0	0	0	0	0	0	0
2084	2	2.18	0.167	2019-09-16	/gfy/www/modules//sdig/index.php?run_id=252574&search_id=297181&scans_id=252657&peptide_id=10688&scanf=2084&charge=2&value=9/16	sp|Q15831|STK11_HUMAN	/gfy/www/modules//consensus/?run_id=252574&search_id=297181&scans_id=252657&peptide_id=10688&scanf=2084&charge=2&value=sp|Q15831|STK11_HUMAN	3	/gfy/www/modules/match_peptides/blast_html4.php?run_id=252574&search_id=297181&scans_id=252657&peptide_id=10688&scanf=2084&charge=2&value=3	R.IPNGE*ANVK.K	/gfy/www/modules/show_out/show_out_wrapper.php?run_id=252574&search_id=297181&scans_id=252657&peptide_id=10688&scanf=2084&charge=2&value=R.IPNGE*ANVK.K	STK11	R.IPNGE*ANVK.K	/gfy/www/modules//modScore/visual/?run_id=252574&search_id=297181&scans_id=252657&peptide_id=10688&scanf=2084&charge=2&value=R.IPNGE*ANVK.K	58.551	92	1000	0	0	0	0	0	0	0	0	0	0
3076	2	3.44	0.372	18/24	/gfy/www/modules//sdig/index.php?run_id=252574&search_id=297181&scans_id=252657&peptide_id=12214&scanf=3076&charge=2&value=18/24	sp|Q8IW19|APLF_HUMAN	/gfy/www/modules//consensus/?run_id=252574&search_id=297181&scans_id=252657&peptide_id=12214&scanf=3076&charge=2&value=sp|Q8IW19|APLF_HUMAN	0	/gfy/www/modules/match_peptides/blast_html4.php?run_id=252574&search_id=297181&scans_id=252657&peptide_id=12214&scanf=3076&charge=2&value=0	K.ATDSVLQGSE*GNK.V	/gfy/www/modules/show_out/show_out_wrapper.php?run_id=252574&search_id=297181&scans_id=252657&peptide_id=12214&scanf=3076&charge=2&value=K.ATDSVLQGSE*GNK.V	APLF	K.ATDSVLQGSE*GNK.V	/gfy/www/modules//modScore/visual/?run_id=252574&search_id=297181&scans_id=252657&peptide_id=12214&scanf=3076&charge=2&value=K.ATDSVLQGSE*GNK.V	164.775	370	109.529	0	0	0	0	0	0	0	0	0	0
4281	2	1.802	0.097	2019-11-16	/gfy/www/modules//sdig/index.php?run_id=252574&search_id=297181&scans_id=252657&peptide_id=13254&scanf=4281&charge=2&value=11/16	sp|Q15831|STK11_HUMAN	/gfy/www/modules//consensus/?run_id=252574&search_id=297181&scans_id=252657&peptide_id=13254&scanf=4281&charge=2&value=sp|Q15831|STK11_HUMAN	2	/gfy/www/modules/match_peptides/blast_html4.php?run_id=252574&search_id=297181&scans_id=252657&peptide_id=13254&scanf=4281&charge=2&value=2	K.GM#LEYE*PAK.R	/gfy/www/modules/show_out/show_out_wrapper.php?run_id=252574&search_id=297181&scans_id=252657&peptide_id=13254&scanf=4281&charge=2&value=K.GM#LEYE*PAK.R	STK11	K.GM#LEYE*PAK.R	/gfy/www/modules//modScore/visual/?run_id=252574&search_id=297181&scans_id=252657&peptide_id=13254&scanf=4281&charge=2&value=K.GM#LEYE*PAK.R	88.626	293	48.874	0	0	0	0	0	0	0	0	0	0
5759	2	4.251	0.011	19/26	/gfy/www/modules//sdig/index.php?run_id=252574&search_id=297181&scans_id=252657&peptide_id=14456&scanf=5759&charge=2&value=19/26	sp|O95271|TNKS1_HUMAN	/gfy/www/modules//consensus/?run_id=252574&search_id=297181&scans_id=252657&peptide_id=14456&scanf=5759&charge=2&value=sp|O95271|TNKS1_HUMAN	1	/gfy/www/modules/match_peptides/blast_html4.php?run_id=252574&search_id=297181&scans_id=252657&peptide_id=14456&scanf=5759&charge=2&value=1	K.EYQSVEEE*M#QSTIR.E	/gfy/www/modules/show_out/show_out_wrapper.php?run_id=252574&search_id=297181&scans_id=252657&peptide_id=14456&scanf=5759&charge=2&value=K.EYQSVEEE*M#QSTIR.E	TNKS	K.EYQSVE*EEM#QSTIR.E	/gfy/www/modules//modScore/visual/?run_id=252574&search_id=297181&scans_id=252657&peptide_id=14456&scanf=5759&charge=2&value=K.EYQSVE*EEM#QSTIR.E	149.399	1122	17.009	0	0	0	0	0	0	0	0	0	0
5778	3	3.075	0.035	26/52	/gfy/www/modules//sdig/index.php?run_id=252574&search_id=297181&scans_id=252657&peptide_id=14472&scanf=5778&charge=3&value=26/52	sp|O95271|TNKS1_HUMAN	/gfy/www/modules//consensus/?run_id=252574&search_id=297181&scans_id=252657&peptide_id=14472&scanf=5778&charge=3&value=sp|O95271|TNKS1_HUMAN	1	/gfy/www/modules/match_peptides/blast_html4.php?run_id=252574&search_id=297181&scans_id=252657&peptide_id=14472&scanf=5778&charge=3&value=1	K.EYQSVEE*EM#QSTIR.E	/gfy/www/modules/show_out/show_out_wrapper.php?run_id=252574&search_id=297181&scans_id=252657&peptide_id=14472&scanf=5778&charge=3&value=K.EYQSVEE*EM#QSTIR.E	TNKS	K.EYQSVE*EEM#QSTIR.E	/gfy/www/modules//modScore/visual/?run_id=252574&search_id=297181&scans_id=252657&peptide_id=14472&scanf=5778&charge=3&value=K.EYQSVE*EEM#QSTIR.E	150.043	1122	30.835	0	0	0	0	0	0	0	0	0	0
6040	2	4.803	0.028	21/26	/gfy/www/modules//sdig/index.php?run_id=252574&search_id=297181&scans_id=252657&peptide_id=14697&scanf=6040&charge=2&value=21/26	sp|O95271|TNKS1_HUMAN	/gfy/www/modules//consensus/?run_id=252574&search_id=297181&scans_id=252657&peptide_id=14697&scanf=6040&charge=2&value=sp|O95271|TNKS1_HUMAN	1	/gfy/www/modules/match_peptides/blast_html4.php?run_id=252574&search_id=297181&scans_id=252657&peptide_id=14697&scanf=6040&charge=2&value=1	K.EYQSVEEE*M#QSTIR.E	/gfy/www/modules/show_out/show_out_wrapper.php?run_id=252574&search_id=297181&scans_id=252657&peptide_id=14697&scanf=6040&charge=2&value=K.EYQSVEEE*M#QSTIR.E	TNKS	K.EYQSVEEE*M#QSTIR.E	/gfy/www/modules//modScore/visual/?run_id=252574&search_id=297181&scans_id=252657&peptide_id=14697&scanf=6040&charge=2&value=K.EYQSVEEE*M#QSTIR.E	134.663	1124	0	0	0	0	0	0	0	0	0	0	0
6054	3	3.797	0.043	28/52	/gfy/www/modules//sdig/index.php?run_id=252574&search_id=297181&scans_id=252657&peptide_id=14710&scanf=6054&charge=3&value=28/52	sp|O95271|TNKS1_HUMAN	/gfy/www/modules//consensus/?run_id=252574&search_id=297181&scans_id=252657&peptide_id=14710&scanf=6054&charge=3&value=sp|O95271|TNKS1_HUMAN	1	/gfy/www/modules/match_peptides/blast_html4.php?run_id=252574&search_id=297181&scans_id=252657&peptide_id=14710&scanf=6054&charge=3&value=1	K.EYQSVEE*EM#QSTIR.E	/gfy/www/modules/show_out/show_out_wrapper.php?run_id=252574&search_id=297181&scans_id=252657&peptide_id=14710&scanf=6054&charge=3&value=K.EYQSVEE*EM#QSTIR.E	TNKS	K.EYQSVEE*EM#QSTIR.E	/gfy/www/modules//modScore/visual/?run_id=252574&search_id=297181&scans_id=252657&peptide_id=14710&scanf=6054&charge=3&value=K.EYQSVEE*EM#QSTIR.E	138.763	1123	17.009	0	0	0	0	0	0	0	0	0	0
6945	2	1.814	0.181	2019-11-16	/gfy/www/modules//sdig/index.php?run_id=252574&search_id=297181&scans_id=252657&peptide_id=15503&scanf=6945&charge=2&value=11/16	sp|Q15831|STK11_HUMAN	/gfy/www/modules//consensus/?run_id=252574&search_id=297181&scans_id=252657&peptide_id=15503&scanf=6945&charge=2&value=sp|Q15831|STK11_HUMAN	2	/gfy/www/modules/match_peptides/blast_html4.php?run_id=252574&search_id=297181&scans_id=252657&peptide_id=15503&scanf=6945&charge=2&value=2	K.GMLEYE*PAK.R	/gfy/www/modules/show_out/show_out_wrapper.php?run_id=252574&search_id=297181&scans_id=252657&peptide_id=15503&scanf=6945&charge=2&value=K.GMLEYE*PAK.R	STK11	K.GMLEYE*PAK.R	/gfy/www/modules//modScore/visual/?run_id=252574&search_id=297181&scans_id=252657&peptide_id=15503&scanf=6945&charge=2&value=K.GMLEYE*PAK.R	61.325	293	30.835	0	0	0	0	0	0	0	0	0	0
7040	2	2.474	0.143	15/20	/gfy/www/modules//sdig/index.php?run_id=252574&search_id=297181&scans_id=252657&peptide_id=15589&scanf=7040&charge=2&value=15/20	sp|Q15831|STK11_HUMAN	/gfy/www/modules//consensus/?run_id=252574&search_id=297181&scans_id=252657&peptide_id=15589&scanf=7040&charge=2&value=sp|Q15831|STK11_HUMAN	3	/gfy/www/modules/match_peptides/blast_html4.php?run_id=252574&search_id=297181&scans_id=252657&peptide_id=15589&scanf=7040&charge=2&value=3	R.ID*STEVIYQPR.R	/gfy/www/modules/show_out/show_out_wrapper.php?run_id=252574&search_id=297181&scans_id=252657&peptide_id=15589&scanf=7040&charge=2&value=R.ID*STEVIYQPR.R	STK11	R.ID*STEVIYQPR.R	/gfy/www/modules//modScore/visual/?run_id=252574&search_id=297181&scans_id=252657&peptide_id=15589&scanf=7040&charge=2&value=R.ID*STEVIYQPR.R	62.715	30	24.243	0	0	0	0	0	0	0	0	0	0
7092	2	3.219	0.187	16/20	/gfy/www/modules//sdig/index.php?run_id=252574&search_id=297181&scans_id=252657&peptide_id=15634&scanf=7092&charge=2&value=16/20	sp|Q15831|STK11_HUMAN	/gfy/www/modules//consensus/?run_id=252574&search_id=297181&scans_id=252657&peptide_id=15634&scanf=7092&charge=2&value=sp|Q15831|STK11_HUMAN	3	/gfy/www/modules/match_peptides/blast_html4.php?run_id=252574&search_id=297181&scans_id=252657&peptide_id=15634&scanf=7092&charge=2&value=3	R.ID*STEVIYQPR.R	/gfy/www/modules/show_out/show_out_wrapper.php?run_id=252574&search_id=297181&scans_id=252657&peptide_id=15634&scanf=7092&charge=2&value=R.ID*STEVIYQPR.R	STK11	R.ID*STEVIYQPR.R	/gfy/www/modules//modScore/visual/?run_id=252574&search_id=297181&scans_id=252657&peptide_id=15634&scanf=7092&charge=2&value=R.ID*STEVIYQPR.R	62.715	30	13.38	0	0	0	0	0	0	0	0	0	0
7099	2	3.119	0.24	16/20	/gfy/www/modules//sdig/index.php?run_id=252574&search_id=297181&scans_id=252657&peptide_id=15640&scanf=7099&charge=2&value=16/20	sp|Q15831|STK11_HUMAN	/gfy/www/modules//consensus/?run_id=252574&search_id=297181&scans_id=252657&peptide_id=15640&scanf=7099&charge=2&value=sp|Q15831|STK11_HUMAN	3	/gfy/www/modules/match_peptides/blast_html4.php?run_id=252574&search_id=297181&scans_id=252657&peptide_id=15640&scanf=7099&charge=2&value=3	R.ID*STEVIYQPR.R	/gfy/www/modules/show_out/show_out_wrapper.php?run_id=252574&search_id=297181&scans_id=252657&peptide_id=15640&scanf=7099&charge=2&value=R.ID*STEVIYQPR.R	STK11	R.ID*STEVIYQPR.R	/gfy/www/modules//modScore/visual/?run_id=252574&search_id=297181&scans_id=252657&peptide_id=15640&scanf=7099&charge=2&value=R.ID*STEVIYQPR.R	87.582	30	37.54	0	0	0	0	0	0	0	0	0	0
7725	2	2.73	0.005	15/20	/gfy/www/modules//sdig/index.php?run_id=252574&search_id=297181&scans_id=252657&peptide_id=16178&scanf=7725&charge=2&value=15/20	sp|Q15831|STK11_HUMAN	/gfy/www/modules//consensus/?run_id=252574&search_id=297181&scans_id=252657&peptide_id=16178&scanf=7725&charge=2&value=sp|Q15831|STK11_HUMAN	3	/gfy/www/modules/match_peptides/blast_html4.php?run_id=252574&search_id=297181&scans_id=252657&peptide_id=16178&scanf=7725&charge=2&value=3	R.IDSTE*VIYQPR.R	/gfy/www/modules/show_out/show_out_wrapper.php?run_id=252574&search_id=297181&scans_id=252657&peptide_id=16178&scanf=7725&charge=2&value=R.IDSTE*VIYQPR.R	STK11	R.IDSTE*VIYQPR.R	/gfy/www/modules//modScore/visual/?run_id=252574&search_id=297181&scans_id=252657&peptide_id=16178&scanf=7725&charge=2&value=R.IDSTE*VIYQPR.R	101.329	33	13.38	0	0	0	0	0	0	0	0	0	0
7750	2	3.277	0.073	16/20	/gfy/www/modules//sdig/index.php?run_id=252574&search_id=297181&scans_id=252657&peptide_id=16201&scanf=7750&charge=2&value=16/20	sp|Q15831|STK11_HUMAN	/gfy/www/modules//consensus/?run_id=252574&search_id=297181&scans_id=252657&peptide_id=16201&scanf=7750&charge=2&value=sp|Q15831|STK11_HUMAN	3	/gfy/www/modules/match_peptides/blast_html4.php?run_id=252574&search_id=297181&scans_id=252657&peptide_id=16201&scanf=7750&charge=2&value=3	R.IDSTE*VIYQPR.R	/gfy/www/modules/show_out/show_out_wrapper.php?run_id=252574&search_id=297181&scans_id=252657&peptide_id=16201&scanf=7750&charge=2&value=R.IDSTE*VIYQPR.R	STK11	R.IDSTE*VIYQPR.R	/gfy/www/modules//modScore/visual/?run_id=252574&search_id=297181&scans_id=252657&peptide_id=16201&scanf=7750&charge=2&value=R.IDSTE*VIYQPR.R	131.654	33	24.243	0	0	0	0	0	0	0	0	0	0
8204	2	4.228	0	20/22	/gfy/www/modules//sdig/index.php?run_id=252574&search_id=297181&scans_id=252657&peptide_id=16614&scanf=8204&charge=2&value=20/22	sp|Q86Y46|K2C73_HUMAN_contaminant	/gfy/www/modules//consensus/?run_id=252574&search_id=297181&scans_id=252657&peptide_id=16614&scanf=8204&charge=2&value=sp|Q86Y46|K2C73_HUMAN_contaminant	12	/gfy/www/modules/match_peptides/blast_html4.php?run_id=252574&search_id=297181&scans_id=252657&peptide_id=16614&scanf=8204&charge=2&value=12	R.FLEQQNQVLE*TK.W	/gfy/www/modules/show_out/show_out_wrapper.php?run_id=252574&search_id=297181&scans_id=252657&peptide_id=16614&scanf=8204&charge=2&value=R.FLEQQNQVLE*TK.W	KRT73	R.FLEQQNQVLE*TK.W	/gfy/www/modules//modScore/visual/?run_id=252574&search_id=297181&scans_id=252657&peptide_id=16614&scanf=8204&charge=2&value=R.FLEQQNQVLE*TK.W	153.672	161	109.529	0	0	0	0	0	0	0	0	0	0
8416	2	4.337	0	20/22	/gfy/www/modules//sdig/index.php?run_id=252574&search_id=297181&scans_id=252657&peptide_id=16784&scanf=8416&charge=2&value=20/22	sp|Q86Y46|K2C73_HUMAN_contaminant	/gfy/www/modules//consensus/?run_id=252574&search_id=297181&scans_id=252657&peptide_id=16784&scanf=8416&charge=2&value=sp|Q86Y46|K2C73_HUMAN_contaminant	12	/gfy/www/modules/match_peptides/blast_html4.php?run_id=252574&search_id=297181&scans_id=252657&peptide_id=16784&scanf=8416&charge=2&value=12	R.FLEQQNQVLE*TK.W	/gfy/www/modules/show_out/show_out_wrapper.php?run_id=252574&search_id=297181&scans_id=252657&peptide_id=16784&scanf=8416&charge=2&value=R.FLEQQNQVLE*TK.W	KRT73	R.FLEQQNQVLE*TK.W	/gfy/www/modules//modScore/visual/?run_id=252574&search_id=297181&scans_id=252657&peptide_id=16784&scanf=8416&charge=2&value=R.FLEQQNQVLE*TK.W	209.439	161	147.628	0	0	0	0	0	0	0	0	0	0
8438	2	4.472	0	20/22	/gfy/www/modules//sdig/index.php?run_id=252574&search_id=297181&scans_id=252657&peptide_id=16801&scanf=8438&charge=2&value=20/22	sp|Q86Y46|K2C73_HUMAN_contaminant	/gfy/www/modules//consensus/?run_id=252574&search_id=297181&scans_id=252657&peptide_id=16801&scanf=8438&charge=2&value=sp|Q86Y46|K2C73_HUMAN_contaminant	12	/gfy/www/modules/match_peptides/blast_html4.php?run_id=252574&search_id=297181&scans_id=252657&peptide_id=16801&scanf=8438&charge=2&value=12	R.FLEQQNQVLE*TK.W	/gfy/www/modules/show_out/show_out_wrapper.php?run_id=252574&search_id=297181&scans_id=252657&peptide_id=16801&scanf=8438&charge=2&value=R.FLEQQNQVLE*TK.W	KRT73	R.FLEQQNQVLE*TK.W	/gfy/www/modules//modScore/visual/?run_id=252574&search_id=297181&scans_id=252657&peptide_id=16801&scanf=8438&charge=2&value=R.FLEQQNQVLE*TK.W	189.457	161	147.628	0	0	0	0	0	0	0	0	0	0
8495	2	4.03	0	19/22	/gfy/www/modules//sdig/index.php?run_id=252574&search_id=297181&scans_id=252657&peptide_id=16843&scanf=8495&charge=2&value=19/22	sp|Q86Y46|K2C73_HUMAN_contaminant	/gfy/www/modules//consensus/?run_id=252574&search_id=297181&scans_id=252657&peptide_id=16843&scanf=8495&charge=2&value=sp|Q86Y46|K2C73_HUMAN_contaminant	12	/gfy/www/modules/match_peptides/blast_html4.php?run_id=252574&search_id=297181&scans_id=252657&peptide_id=16843&scanf=8495&charge=2&value=12	R.FLEQQNQVLE*TK.W	/gfy/www/modules/show_out/show_out_wrapper.php?run_id=252574&search_id=297181&scans_id=252657&peptide_id=16843&scanf=8495&charge=2&value=R.FLEQQNQVLE*TK.W	KRT73	R.FLEQQNQVLE*TK.W	/gfy/www/modules//modScore/visual/?run_id=252574&search_id=297181&scans_id=252657&peptide_id=16843&scanf=8495&charge=2&value=R.FLEQQNQVLE*TK.W	153.672	161	109.529	0	0	0	0	0	0	0	0	0	0
8554	3	2.287	0.192	20/64	/gfy/www/modules//sdig/index.php?run_id=252574&search_id=297181&scans_id=252657&peptide_id=16891&scanf=8554&charge=3&value=20/64	sp|Q15831|STK11_HUMAN	/gfy/www/modules//consensus/?run_id=252574&search_id=297181&scans_id=252657&peptide_id=16891&scanf=8554&charge=3&value=sp|Q15831|STK11_HUMAN	2	/gfy/www/modules/match_peptides/blast_html4.php?run_id=252574&search_id=297181&scans_id=252657&peptide_id=16891&scanf=8554&charge=3&value=2	K.HPPAEAPVPIPPSPD*TK.D	/gfy/www/modules/show_out/show_out_wrapper.php?run_id=252574&search_id=297181&scans_id=252657&peptide_id=16891&scanf=8554&charge=3&value=K.HPPAEAPVPIPPSPD*TK.D	STK11	K.HPPAEAPVPIPPSPD*TK.D	/gfy/www/modules//modScore/visual/?run_id=252574&search_id=297181&scans_id=252657&peptide_id=16891&scanf=8554&charge=3&value=K.HPPAEAPVPIPPSPD*TK.D	64.798	327	83.499	0	0	0	0	0	0	0	0	0	0
8607	3	2.479	0.247	25/64	/gfy/www/modules//sdig/index.php?run_id=252574&search_id=297181&scans_id=252657&peptide_id=16935&scanf=8607&charge=3&value=25/64	sp|Q15831|STK11_HUMAN	/gfy/www/modules//consensus/?run_id=252574&search_id=297181&scans_id=252657&peptide_id=16935&scanf=8607&charge=3&value=sp|Q15831|STK11_HUMAN	2	/gfy/www/modules/match_peptides/blast_html4.php?run_id=252574&search_id=297181&scans_id=252657&peptide_id=16935&scanf=8607&charge=3&value=2	K.HPPAEAPVPIPPSPD*TK.D	/gfy/www/modules/show_out/show_out_wrapper.php?run_id=252574&search_id=297181&scans_id=252657&peptide_id=16935&scanf=8607&charge=3&value=K.HPPAEAPVPIPPSPD*TK.D	STK11	K.HPPAEAPVPIPPSPD*TK.D	/gfy/www/modules//modScore/visual/?run_id=252574&search_id=297181&scans_id=252657&peptide_id=16935&scanf=8607&charge=3&value=K.HPPAEAPVPIPPSPD*TK.D	89.46	327	114.968	0	0	0	0	0	0	0	0	0	0
8669	2	3.469	0	16/22	/gfy/www/modules//sdig/index.php?run_id=252574&search_id=297181&scans_id=252657&peptide_id=16990&scanf=8669&charge=2&value=16/22	sp|Q86Y46|K2C73_HUMAN_contaminant	/gfy/www/modules//consensus/?run_id=252574&search_id=297181&scans_id=252657&peptide_id=16990&scanf=8669&charge=2&value=sp|Q86Y46|K2C73_HUMAN_contaminant	12	/gfy/www/modules/match_peptides/blast_html4.php?run_id=252574&search_id=297181&scans_id=252657&peptide_id=16990&scanf=8669&charge=2&value=12	R.FLEQQNQVLE*TK.W	/gfy/www/modules/show_out/show_out_wrapper.php?run_id=252574&search_id=297181&scans_id=252657&peptide_id=16990&scanf=8669&charge=2&value=R.FLEQQNQVLE*TK.W	KRT73	R.FLEQQNQVLE*TK.W	/gfy/www/modules//modScore/visual/?run_id=252574&search_id=297181&scans_id=252657&peptide_id=16990&scanf=8669&charge=2&value=R.FLEQQNQVLE*TK.W	122.154	161	64.398	0	0	0	0	0	0	0	0	0	0
9211	3	1.857	0.003	17/64	/gfy/www/modules//sdig/index.php?run_id=252574&search_id=297181&scans_id=252657&peptide_id=17453&scanf=9211&charge=3&value=17/64	sp|Q15831|STK11_HUMAN	/gfy/www/modules//consensus/?run_id=252574&search_id=297181&scans_id=252657&peptide_id=17453&scanf=9211&charge=3&value=sp|Q15831|STK11_HUMAN	2	/gfy/www/modules/match_peptides/blast_html4.php?run_id=252574&search_id=297181&scans_id=252657&peptide_id=17453&scanf=9211&charge=3&value=2	K.HPPAEAPVPIPPSPD*TK.D	/gfy/www/modules/show_out/show_out_wrapper.php?run_id=252574&search_id=297181&scans_id=252657&peptide_id=17453&scanf=9211&charge=3&value=K.HPPAEAPVPIPPSPD*TK.D	STK11	K.HPPAEAPVPIPPSPD*TK.D	/gfy/www/modules//modScore/visual/?run_id=252574&search_id=297181&scans_id=252657&peptide_id=17453&scanf=9211&charge=3&value=K.HPPAEAPVPIPPSPD*TK.D	50.102	327	64.73	0	0	0	0	0	0	0	0	0	0
9377	3	2.139	0.041	18/64	/gfy/www/modules//sdig/index.php?run_id=252574&search_id=297181&scans_id=252657&peptide_id=17599&scanf=9377&charge=3&value=18/64	sp|Q15831|STK11_HUMAN	/gfy/www/modules//consensus/?run_id=252574&search_id=297181&scans_id=252657&peptide_id=17599&scanf=9377&charge=3&value=sp|Q15831|STK11_HUMAN	2	/gfy/www/modules/match_peptides/blast_html4.php?run_id=252574&search_id=297181&scans_id=252657&peptide_id=17599&scanf=9377&charge=3&value=2	K.HPPAEAPVPIPPSPD*TK.D	/gfy/www/modules/show_out/show_out_wrapper.php?run_id=252574&search_id=297181&scans_id=252657&peptide_id=17599&scanf=9377&charge=3&value=K.HPPAEAPVPIPPSPD*TK.D	STK11	K.HPPAEAPVPIPPSPD*TK.D	/gfy/www/modules//modScore/visual/?run_id=252574&search_id=297181&scans_id=252657&peptide_id=17599&scanf=9377&charge=3&value=K.HPPAEAPVPIPPSPD*TK.D	43.316	327	64.73	0	0	0	0	0	0	0	0	0	0
11503	2	2.823	0.002	2019-12-16	/gfy/www/modules//sdig/index.php?run_id=252574&search_id=297181&scans_id=252657&peptide_id=1826&scanf=11503&charge=2&value=12/16	sp|Q9BZR8|B2L14_HUMAN	/gfy/www/modules//consensus/?run_id=252574&search_id=297181&scans_id=252657&peptide_id=1826&scanf=11503&charge=2&value=sp|Q9BZR8|B2L14_HUMAN	3	/gfy/www/modules/match_peptides/blast_html4.php?run_id=252574&search_id=297181&scans_id=252657&peptide_id=1826&scanf=11503&charge=2&value=3	K.DE*E*EQILAK.I	/gfy/www/modules/show_out/show_out_wrapper.php?run_id=252574&search_id=297181&scans_id=252657&peptide_id=1826&scanf=11503&charge=2&value=K.DE*E*EQILAK.I	BCL2L14	K.DE*E*EQILAK.I	/gfy/www/modules//modScore/visual/?run_id=252574&search_id=297181&scans_id=252657&peptide_id=1826&scanf=11503&charge=2&value=K.DE*E*EQILAK.I	104.034	204	0	205	0	0	0	0	0	0	0	0	0
11542	2	2.794	0.159	18/26	/gfy/www/modules//sdig/index.php?run_id=252574&search_id=297181&scans_id=252657&peptide_id=1865&scanf=11542&charge=2&value=18/26	sp|Q15831|STK11_HUMAN	/gfy/www/modules//consensus/?run_id=252574&search_id=297181&scans_id=252657&peptide_id=1865&scanf=11542&charge=2&value=sp|Q15831|STK11_HUMAN	3	/gfy/www/modules/match_peptides/blast_html4.php?run_id=252574&search_id=297181&scans_id=252657&peptide_id=1865&scanf=11542&charge=2&value=3	K.YLM#GDLLGE*GSYGK.V	/gfy/www/modules/show_out/show_out_wrapper.php?run_id=252574&search_id=297181&scans_id=252657&peptide_id=1865&scanf=11542&charge=2&value=K.YLM#GDLLGE*GSYGK.V	STK11	K.YLM#GDLLGE*GSYGK.V	/gfy/www/modules//modScore/visual/?run_id=252574&search_id=297181&scans_id=252657&peptide_id=1865&scanf=11542&charge=2&value=K.YLM#GDLLGE*GSYGK.V	124.374	57	44.278	0	0	0	0	0	0	0	0	0	0
11686	2	2.695	0.366	15/26	/gfy/www/modules//sdig/index.php?run_id=252574&search_id=297181&scans_id=252657&peptide_id=2003&scanf=11686&charge=2&value=15/26	sp|Q15831|STK11_HUMAN	/gfy/www/modules//consensus/?run_id=252574&search_id=297181&scans_id=252657&peptide_id=2003&scanf=11686&charge=2&value=sp|Q15831|STK11_HUMAN	3	/gfy/www/modules/match_peptides/blast_html4.php?run_id=252574&search_id=297181&scans_id=252657&peptide_id=2003&scanf=11686&charge=2&value=3	K.YLM#GDLLGE*GSYGK.V	/gfy/www/modules/show_out/show_out_wrapper.php?run_id=252574&search_id=297181&scans_id=252657&peptide_id=2003&scanf=11686&charge=2&value=K.YLM#GDLLGE*GSYGK.V	STK11	K.YLM#GDLLGE*GSYGK.V	/gfy/www/modules//modScore/visual/?run_id=252574&search_id=297181&scans_id=252657&peptide_id=2003&scanf=11686&charge=2&value=K.YLM#GDLLGE*GSYGK.V	97.602	57	59.298	0	0	0	0	0	0	0	0	0	0
11720	2	2.454	0.301	15/26	/gfy/www/modules//sdig/index.php?run_id=252574&search_id=297181&scans_id=252657&peptide_id=2035&scanf=11720&charge=2&value=15/26	sp|Q15831|STK11_HUMAN	/gfy/www/modules//consensus/?run_id=252574&search_id=297181&scans_id=252657&peptide_id=2035&scanf=11720&charge=2&value=sp|Q15831|STK11_HUMAN	3	/gfy/www/modules/match_peptides/blast_html4.php?run_id=252574&search_id=297181&scans_id=252657&peptide_id=2035&scanf=11720&charge=2&value=3	K.YLM#GDLLGE*GSYGK.V	/gfy/www/modules/show_out/show_out_wrapper.php?run_id=252574&search_id=297181&scans_id=252657&peptide_id=2035&scanf=11720&charge=2&value=K.YLM#GDLLGE*GSYGK.V	STK11	K.YLM#GDLLGE*GSYGK.V	/gfy/www/modules//modScore/visual/?run_id=252574&search_id=297181&scans_id=252657&peptide_id=2035&scanf=11720&charge=2&value=K.YLM#GDLLGE*GSYGK.V	85.265	57	59.298	0	0	0	0	0	0	0	0	0	0
11822	2	2.103	0.221	14/26	/gfy/www/modules//sdig/index.php?run_id=252574&search_id=297181&scans_id=252657&peptide_id=2134&scanf=11822&charge=2&value=14/26	sp|Q15831|STK11_HUMAN	/gfy/www/modules//consensus/?run_id=252574&search_id=297181&scans_id=252657&peptide_id=2134&scanf=11822&charge=2&value=sp|Q15831|STK11_HUMAN	3	/gfy/www/modules/match_peptides/blast_html4.php?run_id=252574&search_id=297181&scans_id=252657&peptide_id=2134&scanf=11822&charge=2&value=3	K.YLM#GDLLGE*GSYGK.V	/gfy/www/modules/show_out/show_out_wrapper.php?run_id=252574&search_id=297181&scans_id=252657&peptide_id=2134&scanf=11822&charge=2&value=K.YLM#GDLLGE*GSYGK.V	STK11	K.YLM#GDLLGE*GSYGK.V	/gfy/www/modules//modScore/visual/?run_id=252574&search_id=297181&scans_id=252657&peptide_id=2134&scanf=11822&charge=2&value=K.YLM#GDLLGE*GSYGK.V	52.403	57	44.278	0	0	0	0	0	0	0	0	0	0
12335	3	4.631	0.058	26/52	/gfy/www/modules//sdig/index.php?run_id=252574&search_id=297181&scans_id=252657&peptide_id=2644&scanf=12335&charge=3&value=26/52	sp|O95271|TNKS1_HUMAN	/gfy/www/modules//consensus/?run_id=252574&search_id=297181&scans_id=252657&peptide_id=2644&scanf=12335&charge=3&value=sp|O95271|TNKS1_HUMAN	1	/gfy/www/modules/match_peptides/blast_html4.php?run_id=252574&search_id=297181&scans_id=252657&peptide_id=2644&scanf=12335&charge=3&value=1	K.EYQSVE*EEMQSTIR.E	/gfy/www/modules/show_out/show_out_wrapper.php?run_id=252574&search_id=297181&scans_id=252657&peptide_id=2644&scanf=12335&charge=3&value=K.EYQSVE*EEMQSTIR.E	TNKS	K.EYQSVEE*EMQSTIR.E	/gfy/www/modules//modScore/visual/?run_id=252574&search_id=297181&scans_id=252657&peptide_id=2644&scanf=12335&charge=3&value=K.EYQSVEE*EMQSTIR.E	127.831	1123	17.009	0	0	0	0	0	0	0	0	0	0
12385	3	2.559	0	18/52	/gfy/www/modules//sdig/index.php?run_id=252574&search_id=297181&scans_id=252657&peptide_id=2688&scanf=12385&charge=3&value=18/52	sp|Q15269|PWP2_HUMAN	/gfy/www/modules//consensus/?run_id=252574&search_id=297181&scans_id=252657&peptide_id=2688&scanf=12385&charge=3&value=sp|Q15269|PWP2_HUMAN	0	/gfy/www/modules/match_peptides/blast_html4.php?run_id=252574&search_id=297181&scans_id=252657&peptide_id=2688&scanf=12385&charge=3&value=0	R.E*EEEEEE*EDQEGD*R.E	/gfy/www/modules/show_out/show_out_wrapper.php?run_id=252574&search_id=297181&scans_id=252657&peptide_id=2688&scanf=12385&charge=3&value=R.E*EEEEEE*EDQEGD*R.E	PWP2	R.EE*EE*EEEED*QEGDR.E	/gfy/www/modules//modScore/visual/?run_id=252574&search_id=297181&scans_id=252657&peptide_id=2688&scanf=12385&charge=3&value=R.EE*EE*EEEED*QEGDR.E	61.48	241	0	243	4.085	248	5.085	0	0	0	0	0	0
12517	3	2.473	0.015	18/84	/gfy/www/modules//sdig/index.php?run_id=252574&search_id=297181&scans_id=252657&peptide_id=2818&scanf=12517&charge=3&value=18/84	sp|Q15831|STK11_HUMAN	/gfy/www/modules//consensus/?run_id=252574&search_id=297181&scans_id=252657&peptide_id=2818&scanf=12517&charge=3&value=sp|Q15831|STK11_HUMAN	1	/gfy/www/modules/match_peptides/blast_html4.php?run_id=252574&search_id=297181&scans_id=252657&peptide_id=2818&scanf=12517&charge=3&value=1	K.MYM#VME*YCVCGMQE*MLDSVPEK.R	/gfy/www/modules/show_out/show_out_wrapper.php?run_id=252574&search_id=297181&scans_id=252657&peptide_id=2818&scanf=12517&charge=3&value=K.MYM#VME*YCVCGMQE*MLDSVPEK.R	STK11	K.MYM#VME*YCVCGMQE*MLDSVPEK.R	/gfy/www/modules//modScore/visual/?run_id=252574&search_id=297181&scans_id=252657&peptide_id=2818&scanf=12517&charge=3&value=K.MYM#VME*YCVCGMQE*MLDSVPEK.R	18.163	130	3.041	138	3.065	0	0	0	0	0	0	0	0
12550	3	2.32	0.042	20/84	/gfy/www/modules//sdig/index.php?run_id=252574&search_id=297181&scans_id=252657&peptide_id=2850&scanf=12550&charge=3&value=20/84	sp|Q15831|STK11_HUMAN	/gfy/www/modules//consensus/?run_id=252574&search_id=297181&scans_id=252657&peptide_id=2850&scanf=12550&charge=3&value=sp|Q15831|STK11_HUMAN	1	/gfy/www/modules/match_peptides/blast_html4.php?run_id=252574&search_id=297181&scans_id=252657&peptide_id=2850&scanf=12550&charge=3&value=1	K.M#YMVME*YCVCGMQE*MLDSVPEK.R	/gfy/www/modules/show_out/show_out_wrapper.php?run_id=252574&search_id=297181&scans_id=252657&peptide_id=2850&scanf=12550&charge=3&value=K.M#YMVME*YCVCGMQE*MLDSVPEK.R	STK11	K.M#YMVME*YCVCGMQE*MLDSVPEK.R	/gfy/www/modules//modScore/visual/?run_id=252574&search_id=297181&scans_id=252657&peptide_id=2850&scanf=12550&charge=3&value=K.M#YMVME*YCVCGMQE*MLDSVPEK.R	27.983	130	9.133	138	3.065	0	0	0	0	0	0	0	0
12626	2	3.902	0.189	16/30	/gfy/www/modules//sdig/index.php?run_id=252574&search_id=297181&scans_id=252657&peptide_id=2926&scanf=12626&charge=2&value=16/30	sp|P35869|AHR_HUMAN	/gfy/www/modules//consensus/?run_id=252574&search_id=297181&scans_id=252657&peptide_id=2926&scanf=12626&charge=2&value=sp|P35869|AHR_HUMAN	0	/gfy/www/modules/match_peptides/blast_html4.php?run_id=252574&search_id=297181&scans_id=252657&peptide_id=2926&scanf=12626&charge=2&value=0	R.NWQD*NTAPM#GNDTILK.H	/gfy/www/modules/show_out/show_out_wrapper.php?run_id=252574&search_id=297181&scans_id=252657&peptide_id=2926&scanf=12626&charge=2&value=R.NWQD*NTAPM#GNDTILK.H	AHR	R.NWQD*NTAPM#GNDTILK.H	/gfy/www/modules//modScore/visual/?run_id=252574&search_id=297181&scans_id=252657&peptide_id=2926&scanf=12626&charge=2&value=R.NWQD*NTAPM#GNDTILK.H	28.696	498	18.805	0	0	0	0	0	0	0	0	0	0
13044	2	3.273	0.024	17/26	/gfy/www/modules//sdig/index.php?run_id=252574&search_id=297181&scans_id=252657&peptide_id=3338&scanf=13044&charge=2&value=17/26	sp|O95271|TNKS1_HUMAN	/gfy/www/modules//consensus/?run_id=252574&search_id=297181&scans_id=252657&peptide_id=3338&scanf=13044&charge=2&value=sp|O95271|TNKS1_HUMAN	1	/gfy/www/modules/match_peptides/blast_html4.php?run_id=252574&search_id=297181&scans_id=252657&peptide_id=3338&scanf=13044&charge=2&value=1	K.EYQSVE*EEMQSTIR.E	/gfy/www/modules/show_out/show_out_wrapper.php?run_id=252574&search_id=297181&scans_id=252657&peptide_id=3338&scanf=13044&charge=2&value=K.EYQSVE*EEMQSTIR.E	TNKS	K.EYQSVE*EEMQSTIR.E	/gfy/www/modules//modScore/visual/?run_id=252574&search_id=297181&scans_id=252657&peptide_id=3338&scanf=13044&charge=2&value=K.EYQSVE*EEMQSTIR.E	71.342	1122	10.095	0	0	0	0	0	0	0	0	0	0
13087	2	2.72	0.026	16/26	/gfy/www/modules//sdig/index.php?run_id=252574&search_id=297181&scans_id=252657&peptide_id=3378&scanf=13087&charge=2&value=16/26	sp|O95271|TNKS1_HUMAN	/gfy/www/modules//consensus/?run_id=252574&search_id=297181&scans_id=252657&peptide_id=3378&scanf=13087&charge=2&value=sp|O95271|TNKS1_HUMAN	1	/gfy/www/modules/match_peptides/blast_html4.php?run_id=252574&search_id=297181&scans_id=252657&peptide_id=3378&scanf=13087&charge=2&value=1	K.EYQSVE*EEMQSTIR.E	/gfy/www/modules/show_out/show_out_wrapper.php?run_id=252574&search_id=297181&scans_id=252657&peptide_id=3378&scanf=13087&charge=2&value=K.EYQSVE*EEMQSTIR.E	TNKS	K.EYQSVEEE*MQSTIR.E	/gfy/www/modules//modScore/visual/?run_id=252574&search_id=297181&scans_id=252657&peptide_id=3378&scanf=13087&charge=2&value=K.EYQSVEEE*MQSTIR.E	82.671	1124	0	0	0	0	0	0	0	0	0	0	0
13572	2	2.341	0.035	15/26	/gfy/www/modules//sdig/index.php?run_id=252574&search_id=297181&scans_id=252657&peptide_id=3862&scanf=13572&charge=2&value=15/26	sp|O95271|TNKS1_HUMAN	/gfy/www/modules//consensus/?run_id=252574&search_id=297181&scans_id=252657&peptide_id=3862&scanf=13572&charge=2&value=sp|O95271|TNKS1_HUMAN	1	/gfy/www/modules/match_peptides/blast_html4.php?run_id=252574&search_id=297181&scans_id=252657&peptide_id=3862&scanf=13572&charge=2&value=1	K.EYQSVE*EEMQSTIR.E	/gfy/www/modules/show_out/show_out_wrapper.php?run_id=252574&search_id=297181&scans_id=252657&peptide_id=3862&scanf=13572&charge=2&value=K.EYQSVE*EEMQSTIR.E	TNKS	K.EYQSVE*EEMQSTIR.E	/gfy/www/modules//modScore/visual/?run_id=252574&search_id=297181&scans_id=252657&peptide_id=3862&scanf=13572&charge=2&value=K.EYQSVE*EEMQSTIR.E	41.429	1122	10.095	0	0	0	0	0	0	0	0	0	0
14045	2	2.839	0.162	13/26	/gfy/www/modules//sdig/index.php?run_id=252574&search_id=297181&scans_id=252657&peptide_id=4338&scanf=14045&charge=2&value=13/26	sp|O95271|TNKS1_HUMAN	/gfy/www/modules//consensus/?run_id=252574&search_id=297181&scans_id=252657&peptide_id=4338&scanf=14045&charge=2&value=sp|O95271|TNKS1_HUMAN	1	/gfy/www/modules/match_peptides/blast_html4.php?run_id=252574&search_id=297181&scans_id=252657&peptide_id=4338&scanf=14045&charge=2&value=1	K.E*YQSVEEEM#QSTIR.E	/gfy/www/modules/show_out/show_out_wrapper.php?run_id=252574&search_id=297181&scans_id=252657&peptide_id=4338&scanf=14045&charge=2&value=K.E*YQSVEEEM#QSTIR.E	TNKS	K.E*YQSVEEEM#QSTIR.E	/gfy/www/modules//modScore/visual/?run_id=252574&search_id=297181&scans_id=252657&peptide_id=4338&scanf=14045&charge=2&value=K.E*YQSVEEEM#QSTIR.E	60.682	1117	14.062	0	0	0	0	0	0	0	0	0	0
14116	2	2.009	0.163	2019-11-26	/gfy/www/modules//sdig/index.php?run_id=252574&search_id=297181&scans_id=252657&peptide_id=4407&scanf=14116&charge=2&value=11/26	sp|O95271|TNKS1_HUMAN	/gfy/www/modules//consensus/?run_id=252574&search_id=297181&scans_id=252657&peptide_id=4407&scanf=14116&charge=2&value=sp|O95271|TNKS1_HUMAN	1	/gfy/www/modules/match_peptides/blast_html4.php?run_id=252574&search_id=297181&scans_id=252657&peptide_id=4407&scanf=14116&charge=2&value=1	K.E*YQSVEEEM#QSTIR.E	/gfy/www/modules/show_out/show_out_wrapper.php?run_id=252574&search_id=297181&scans_id=252657&peptide_id=4407&scanf=14116&charge=2&value=K.E*YQSVEEEM#QSTIR.E	TNKS	K.E*YQSVEEEM#QSTIR.E	/gfy/www/modules//modScore/visual/?run_id=252574&search_id=297181&scans_id=252657&peptide_id=4407&scanf=14116&charge=2&value=K.E*YQSVEEEM#QSTIR.E	41.429	1117	22.237	0	0	0	0	0	0	0	0	0	0
14334	2	2.634	0.132	14/26	/gfy/www/modules//sdig/index.php?run_id=252574&search_id=297181&scans_id=252657&peptide_id=4622&scanf=14334&charge=2&value=14/26	sp|O95271|TNKS1_HUMAN	/gfy/www/modules//consensus/?run_id=252574&search_id=297181&scans_id=252657&peptide_id=4622&scanf=14334&charge=2&value=sp|O95271|TNKS1_HUMAN	1	/gfy/www/modules/match_peptides/blast_html4.php?run_id=252574&search_id=297181&scans_id=252657&peptide_id=4622&scanf=14334&charge=2&value=1	K.E*YQSVEEEM#QSTIR.E	/gfy/www/modules/show_out/show_out_wrapper.php?run_id=252574&search_id=297181&scans_id=252657&peptide_id=4622&scanf=14334&charge=2&value=K.E*YQSVEEEM#QSTIR.E	TNKS	K.E*YQSVEEEM#QSTIR.E	/gfy/www/modules//modScore/visual/?run_id=252574&search_id=297181&scans_id=252657&peptide_id=4622&scanf=14334&charge=2&value=K.E*YQSVEEEM#QSTIR.E	32.892	1117	7.413	0	0	0	0	0	0	0	0	0	0
14426	2	3.151	0.037	15/26	/gfy/www/modules//sdig/index.php?run_id=252574&search_id=297181&scans_id=252657&peptide_id=4714&scanf=14426&charge=2&value=15/26	sp|O95271|TNKS1_HUMAN	/gfy/www/modules//consensus/?run_id=252574&search_id=297181&scans_id=252657&peptide_id=4714&scanf=14426&charge=2&value=sp|O95271|TNKS1_HUMAN	1	/gfy/www/modules/match_peptides/blast_html4.php?run_id=252574&search_id=297181&scans_id=252657&peptide_id=4714&scanf=14426&charge=2&value=1	K.E*YQSVEEEM#QSTIR.E	/gfy/www/modules/show_out/show_out_wrapper.php?run_id=252574&search_id=297181&scans_id=252657&peptide_id=4714&scanf=14426&charge=2&value=K.E*YQSVEEEM#QSTIR.E	TNKS	K.E*YQSVEEEM#QSTIR.E	/gfy/www/modules//modScore/visual/?run_id=252574&search_id=297181&scans_id=252657&peptide_id=4714&scanf=14426&charge=2&value=K.E*YQSVEEEM#QSTIR.E	50.703	1117	0	0	0	0	0	0	0	0	0	0	0
14592	3	2.765	0.032	19/88	/gfy/www/modules//sdig/index.php?run_id=252574&search_id=297181&scans_id=252657&peptide_id=4879&scanf=14592&charge=3&value=19/88	tr|H0Y449|H0Y449_HUMAN	/gfy/www/modules//consensus/?run_id=252574&search_id=297181&scans_id=252657&peptide_id=4879&scanf=14592&charge=3&value=tr|H0Y449|H0Y449_HUMAN	0	/gfy/www/modules/match_peptides/blast_html4.php?run_id=252574&search_id=297181&scans_id=252657&peptide_id=4879&scanf=14592&charge=3&value=0	R.AD*LEKDSWND*TKED*VFVHQTAIK.K	/gfy/www/modules/show_out/show_out_wrapper.php?run_id=252574&search_id=297181&scans_id=252657&peptide_id=4879&scanf=14592&charge=3&value=R.AD*LEKDSWND*TKED*VFVHQTAIK.K	YBX1	R.ADLEKD*SWND*TKED*VFVHQTAIK.K	/gfy/www/modules//modScore/visual/?run_id=252574&search_id=297181&scans_id=252657&peptide_id=4879&scanf=14592&charge=3&value=R.ADLEKD*SWND*TKED*VFVHQTAIK.K	9.998	125	0	129	3.701	133	0	0	0	0	0	0	0
14597	3	1.878	0.052	17/84	/gfy/www/modules//sdig/index.php?run_id=252574&search_id=297181&scans_id=252657&peptide_id=4884&scanf=14597&charge=3&value=17/84	sp|Q15831|STK11_HUMAN	/gfy/www/modules//consensus/?run_id=252574&search_id=297181&scans_id=252657&peptide_id=4884&scanf=14597&charge=3&value=sp|Q15831|STK11_HUMAN	1	/gfy/www/modules/match_peptides/blast_html4.php?run_id=252574&search_id=297181&scans_id=252657&peptide_id=4884&scanf=14597&charge=3&value=1	K.MYMVME*YCVCGMQE*MLDSVPEK.R	/gfy/www/modules/show_out/show_out_wrapper.php?run_id=252574&search_id=297181&scans_id=252657&peptide_id=4884&scanf=14597&charge=3&value=K.MYMVME*YCVCGMQE*MLDSVPEK.R	STK11	K.MYMVME*YCVCGMQE*MLDSVPEK.R	/gfy/www/modules//modScore/visual/?run_id=252574&search_id=297181&scans_id=252657&peptide_id=4884&scanf=14597&charge=3&value=K.MYMVME*YCVCGMQE*MLDSVPEK.R	22.846	130	9.45	138	16.062	0	0	0	0	0	0	0	0
14611	3	1.804	0.05	22/84	/gfy/www/modules//sdig/index.php?run_id=252574&search_id=297181&scans_id=252657&peptide_id=4899&scanf=14611&charge=3&value=22/84	##sp|Q15831|STK11_HUMAN	/gfy/www/modules//consensus/?run_id=252574&search_id=297181&scans_id=252657&peptide_id=4899&scanf=14611&charge=3&value=##sp|Q15831|STK11_HUMAN	1	/gfy/www/modules/match_peptides/blast_html4.php?run_id=252574&search_id=297181&scans_id=252657&peptide_id=4899&scanf=14611&charge=3&value=1	K.E*PVSDLME*QMGCVCYEMVMYMK.Q	/gfy/www/modules/show_out/show_out_wrapper.php?run_id=252574&search_id=297181&scans_id=252657&peptide_id=4899&scanf=14611&charge=3&value=K.E*PVSDLME*QMGCVCYEMVMYMK.Q	##STK11	K.E*PVSDLME*QMGCVCYEMVMYMK.Q	/gfy/www/modules//modScore/visual/?run_id=252574&search_id=297181&scans_id=252657&peptide_id=4899&scanf=14611&charge=3&value=K.E*PVSDLME*QMGCVCYEMVMYMK.Q	18.579	289	5.085	296	3.359	0	0	0	0	0	0	0	0
14932	3	2.006	0.307	22/84	/gfy/www/modules//sdig/index.php?run_id=252574&search_id=297181&scans_id=252657&peptide_id=5215&scanf=14932&charge=3&value=22/84	sp|Q15831|STK11_HUMAN	/gfy/www/modules//consensus/?run_id=252574&search_id=297181&scans_id=252657&peptide_id=5215&scanf=14932&charge=3&value=sp|Q15831|STK11_HUMAN	1	/gfy/www/modules/match_peptides/blast_html4.php?run_id=252574&search_id=297181&scans_id=252657&peptide_id=5215&scanf=14932&charge=3&value=1	K.MYMVME*YCVCGMQE*MLDSVPEK.R	/gfy/www/modules/show_out/show_out_wrapper.php?run_id=252574&search_id=297181&scans_id=252657&peptide_id=5215&scanf=14932&charge=3&value=K.MYMVME*YCVCGMQE*MLDSVPEK.R	STK11	K.MYMVME*YCVCGMQE*MLDSVPEK.R	/gfy/www/modules//modScore/visual/?run_id=252574&search_id=297181&scans_id=252657&peptide_id=5215&scanf=14932&charge=3&value=K.MYMVME*YCVCGMQE*MLDSVPEK.R	22.846	130	13.745	138	8.594	0	0	0	0	0	0	0	0
14959	3	2.043	0.37	20/84	/gfy/www/modules//sdig/index.php?run_id=252574&search_id=297181&scans_id=252657&peptide_id=5240&scanf=14959&charge=3&value=20/84	sp|Q15831|STK11_HUMAN	/gfy/www/modules//consensus/?run_id=252574&search_id=297181&scans_id=252657&peptide_id=5240&scanf=14959&charge=3&value=sp|Q15831|STK11_HUMAN	1	/gfy/www/modules/match_peptides/blast_html4.php?run_id=252574&search_id=297181&scans_id=252657&peptide_id=5240&scanf=14959&charge=3&value=1	K.MYMVME*YCVCGMQE*MLDSVPEK.R	/gfy/www/modules/show_out/show_out_wrapper.php?run_id=252574&search_id=297181&scans_id=252657&peptide_id=5240&scanf=14959&charge=3&value=K.MYMVME*YCVCGMQE*MLDSVPEK.R	STK11	K.MYMVME*YCVCGMQE*MLDSVPEK.R	/gfy/www/modules//modScore/visual/?run_id=252574&search_id=297181&scans_id=252657&peptide_id=5240&scanf=14959&charge=3&value=K.MYMVME*YCVCGMQE*MLDSVPEK.R	27.983	130	24.352	138	16.062	0	0	0	0	0	0	0	0
16030	3	2.859	0.186	21/84	/gfy/www/modules//sdig/index.php?run_id=252574&search_id=297181&scans_id=252657&peptide_id=6287&scanf=16030&charge=3&value=21/84	sp|Q15831|STK11_HUMAN	/gfy/www/modules//consensus/?run_id=252574&search_id=297181&scans_id=252657&peptide_id=6287&scanf=16030&charge=3&value=sp|Q15831|STK11_HUMAN	1	/gfy/www/modules/match_peptides/blast_html4.php?run_id=252574&search_id=297181&scans_id=252657&peptide_id=6287&scanf=16030&charge=3&value=1	K.MYMVME*YCVCGMQE*MLDSVPEK.R	/gfy/www/modules/show_out/show_out_wrapper.php?run_id=252574&search_id=297181&scans_id=252657&peptide_id=6287&scanf=16030&charge=3&value=K.MYMVME*YCVCGMQE*MLDSVPEK.R	STK11	K.MYMVME*YCVCGMQE*MLDSVPEK.R	/gfy/www/modules//modScore/visual/?run_id=252574&search_id=297181&scans_id=252657&peptide_id=6287&scanf=16030&charge=3&value=K.MYMVME*YCVCGMQE*MLDSVPEK.R	52.599	130	18.73	138	3.065	0	0	0	0	0	0	0	0
17410	2	4.822	0.043	25/30	/gfy/www/modules//sdig/index.php?run_id=252574&search_id=297181&scans_id=252657&peptide_id=7610&scanf=17410&charge=2&value=25/30	sp|O95271|TNKS1_HUMAN	/gfy/www/modules//consensus/?run_id=252574&search_id=297181&scans_id=252657&peptide_id=7610&scanf=17410&charge=2&value=sp|O95271|TNKS1_HUMAN	1	/gfy/www/modules/match_peptides/blast_html4.php?run_id=252574&search_id=297181&scans_id=252657&peptide_id=7610&scanf=17410&charge=2&value=1	K.E*GEVAGLDM#NISQFLK.S	/gfy/www/modules/show_out/show_out_wrapper.php?run_id=252574&search_id=297181&scans_id=252657&peptide_id=7610&scanf=17410&charge=2&value=K.E*GEVAGLDM#NISQFLK.S	TNKS	K.E*GEVAGLDM#NISQFLK.S	/gfy/www/modules//modScore/visual/?run_id=252574&search_id=297181&scans_id=252657&peptide_id=7610&scanf=17410&charge=2&value=K.E*GEVAGLDM#NISQFLK.S	271.083	1021	9.34	0	0	0	0	0	0	0	0	0	0
17591	2	4.355	0.013	23/30	/gfy/www/modules//sdig/index.php?run_id=252574&search_id=297181&scans_id=252657&peptide_id=7786&scanf=17591&charge=2&value=23/30	sp|O95271|TNKS1_HUMAN	/gfy/www/modules//consensus/?run_id=252574&search_id=297181&scans_id=252657&peptide_id=7786&scanf=17591&charge=2&value=sp|O95271|TNKS1_HUMAN	1	/gfy/www/modules/match_peptides/blast_html4.php?run_id=252574&search_id=297181&scans_id=252657&peptide_id=7786&scanf=17591&charge=2&value=1	K.E*GEVAGLDM#NISQFLK.S	/gfy/www/modules/show_out/show_out_wrapper.php?run_id=252574&search_id=297181&scans_id=252657&peptide_id=7786&scanf=17591&charge=2&value=K.E*GEVAGLDM#NISQFLK.S	TNKS	K.E*GEVAGLDM#NISQFLK.S	/gfy/www/modules//modScore/visual/?run_id=252574&search_id=297181&scans_id=252657&peptide_id=7786&scanf=17591&charge=2&value=K.E*GEVAGLDM#NISQFLK.S	166.051	1021	9.34	0	0	0	0	0	0	0	0	0	0

## Sheet: Supplementary Data 2c
LKB1 group						LKB1/TNKS1 group
Sequence of peptides	site position	peptides number	Modscore			Sequence of peptides	site position	peptides number	Modscore
K.YLM#GD*LLGE*GSYGK.V	53	8	44/20
	57	8	97/44/59/76/59/59/76/31			K.YLM#GDLLGE*GSYGK.V	57	4	44/59/59/44
K.GMLEYE*PAK.R	293	1	30			K.GM#LEYE*PAK.R	293	2	48/30
K.KHPPAEAPVPIPPSPD*TK.D	327	14	104/126/104/97/83/104/39/97/93/84/97/71/84/84			K.HPPAEAPVPIPPSPD*TK.D	327	4	83/114/64/64
K.EVLDSE*TLCR.R	70	1	30
K.ISDLGVAE*ALHPFAAD*D*TCR.T	199	4	62/41
	207	4	30/37
	208	4	28/34/24/24
K.GSYAIPGDCGPPLSD*LLK.G	284	1	13
						R.ID*STEVIYQPR.R	30	5	24/13/37
							33	5	13/24
						R.IPNGE*ANVK.K	92	1	1000
						K.MYM#VME*YCVCGMQE*MLDSVPEK.R	130	6	3/9/9/13/24/18
							138	6	3/3/16/16/8/3
Blue=Ribosylation peptides identified in both groups
Black=Specific ribosylation peptides in LKB1 group
Red=Specific ribosylation peptides in LKB1/TNKS1 group
