# Supplementary material for: Tankyrase disrupts metabolic homeostasis and promotes tumorigenesis by inhibiting LKB1-AMPK signalling
Source: Nat Commun. 2019 Sep 25;10:4363. doi: 10.1038/s41467-019-12377-1 (PMC6761205; doi:10.1038/s41467-019-12377-1)
Supplement: Supplementary file 6 — Supplementary Data 3 [file 41467_2019_12377_MOESM6_ESM.xlsx]

## Sheet: All Samples
relative ratio of densitometry
Fig 4a		relative ratio		mean	sd	p-value		Fig 4b		relative ratio		mean	sd	p-value		Fig 4c		relative ratio		mean	sd	p-value
		MO25								MO25								MO25
1	1	1	DMSO	1	0			1	1	1	shv	1	0			1	1	1	shv	1	0
1.68	1.74	1.65	XAV939	1.69	0.04583	1e-05		1.09	0.91	1.05	shT1	1.01667	0.09452	0.77528		1.63	1.8	1.62	shT1/T2	1.68333	0.10116	0.00031
1.92	1.7	1.84	G007-LK	1.82	0.11136	0.00022		1.08	1.12	0.92	shT2	1.04	0.10583	0.54842		1.54	1.62	1.5	shT1/T2+T1PD	1.55333	0.0611	0.12945
1.91	1.68	1.92	JW55	1.83667	0.13577	0.00044		1.68	1.75	1.62	shT1/T2	1.68333	0.06506	5e-05		0.83	0.88	0.84	shT1/T2+T1	0.85	0.02646	0.00016
1.76	2.01	1.77	WIKI4	1.84667	0.14154	0.00049
		STRAD								STRAD								STRAD
1	1	1	DMSO	1	0			1	1	1	shv	1	0			1	1	1	shv	1	0
1.71	1.74	1.89	XAV939	1.78	0.09644	0.00015		0.89	0.88	0.99	shT1	0.92	0.06083	0.08498		1.75	1.7	1.68	shT1/T2	1.71	0.03606	0
1.72	1.95	1.99	G007-LK	1.88667	0.14572	0.00046		0.92	1.04	0.95	shT2	0.97	0.06245	0.45217		1.83	1.7	1.71	shT1/T2+T1PD	1.74667	0.07234	0.47597
2.03	1.76	2.04	JW55	1.94333	0.15885	0.0005		1.61	1.8	1.78	shT1/T2	1.73	0.1044	0.00027		0.89	0.85	0.82	shT1/T2+T1	0.85333	0.03512	1e-05
2.11	1.88	1.97	WIKI4	1.98667	0.1159	0.00012
Fig 4d		relative ratio		mean	sd	p-value		Fig 4e		relative ratio		mean	sd	p-value		Fig 4f		relative ratio		mean	sd	p-value
		MO25								MO25								MO25
1	1	1	shv	1	0			1	1	1	LKB1-wt	1	0			1	1	1	LKB1-wt	1	0
1.68	1.66	1.78	shR146-3	1.70667	0.06429	4e-05		1.83	1.67	1.77	LKB1-wt+GLK	1.75667	0.08083	8e-05		0.64	0.7	0.62	LKB1-wt+R146	0.65333	0.04163	0.00013
1.72	1.61	1.59	shR146-5	1.64	0.07	9e-05		1.41	1.35	1.45	LKB1-mt	1.40333	0.05033			1.33	1.4	1.28	LKB1-mt	1.33667	0.06028
								1.46	1.38	1.48	LKB1-mt+GLK	1.44	0.05292	0.43358		1.31	1.25	1.38	LKB1-mt+R146	1.31333	0.06506	0.67227
		STRAD								STRAD								STRAD
1	1	1	shv	1	0			1	1	1	LKB1-wt	1	0			1	1	1	LKB1-wt	1	0
1.82	1.68	1.58	shR146-3	1.69333	0.12055	0.00057		1.86	1.72	1.84	LKB1-wt+GLK	1.80667	0.07572	5e-05		0.59	0.66	0.67	LKB1-wt+R146	0.64	0.04359	0.00014
1.49	1.77	1.6	shR146-5	1.62	0.14107	0.00168		1.43	1.5	1.42	LKB1-mt	1.45	0.04359			1.27	1.41	1.31	LKB1-mt	1.33	0.07211
								1.4	1.55	1.42	LKB1-mt+GLK	1.45667	0.08145	0.90655		1.28	1.22	1.35	LKB1-mt+R146	1.28333	0.06506	0.45209
Fig 4g		relative ratio		mean	sd	p-value		Fig 4h		relative ratio		mean	sd	p-value
		p-AMPK								p-AMPK
1	1	1	shv	1	0			1	1	1	shv	1	0
1.01	1.18	1.06	shT1	1.08333	0.08737	0.17387		1.63	1.82	1.6	shR146-3	1.68333	0.1193	0.00058
0.95	1.02	1.07	shT2	1.01333	0.06028	0.72111		1.69	1.65	1.78	shR146-5	1.70667	0.06658	5e-05
1.86	1.72	1.88	shT1/T2	1.82	0.08718	8e-05
		p-LKB1-S428								p-LKB1-S428
1	1	1	shv	1	0			1	1	1	shv	1	0
0.95	0.94	1.02	shT1	0.97	0.04359	0.29912		2.07	1.89	1.82	shR146-3	1.92667	0.12897	0.00024
1.14	0.92	1.03	shT2	1.03	0.11	0.066128		2.22	1.99	2.05	shR146-5	2.08667	0.1193	9e-05
2.47	1.88	2.01	shT1/T2	2.12	0.31	0.00333
