# Supplementary material for: Tankyrase disrupts metabolic homeostasis and promotes tumorigenesis by inhibiting LKB1-AMPK signalling
Source: Nat Commun. 2019 Sep 25;10:4363. doi: 10.1038/s41467-019-12377-1 (PMC6761205; doi:10.1038/s41467-019-12377-1)
Supplement: Supplementary file 7 — Supplementary Data 4 [file 41467_2019_12377_MOESM7_ESM.xlsx]

## Sheet: Supplementary Data 4a
Name	HlugA180Su05
Name	Lung cancer with matched adjacent tissue array, including pathology grade, clinical stage(AJCC 7.0)I II III IV, with TNM score, survival information available. Surgery date 2004.7-2009.6, visit date 2014.8. Being followed up for 5-10 years, with FISH information (EGFR), 94 cases/180 cores
Name	Lung adenocarcinoma with matched adjacent normal tissue microarry, containing 94 cases of lung adenocarcinoma, 94 cases tumor with 86 matched adjacent normal tissue, 1 core/case.
Name	1562
Name
Name
Name	5
Name	11
Name	18
Position	No.	Age	Sex	Organ/Anatomic Site	Pathology diagnosis	TNM	Grade	Stage	Type	Surgery Date	survival status	visit date	survival months
A1	1	84	F	Lung	Adenocarcinoma	T1aN0M0	1	IA	Malignant	2004-07-29	Alive	2014-08-20	121
A2	2	84	F	Lung	NAT	-		-	NAT
A3	3	71	F	Lung	Adenocarcinoma	T1bN0M0	1--2	IA	Malignant	2004-09-21	Alive	2014-08-20	119
A4	4	71	F	Lung	NAT	-		-	NAT
A5	5	72	F	Lung	Adenocarcinoma	T1bN0M0	2	IA	Malignant	2004-09-30	Deceased	2011-03-13	78
A6	6	72	F	Lung	NAT	-		-	NAT
A7	7	59	F	Lung	Adenocarcinoma	T3N1M0	2	IIIA	Malignant	2004-10-11	Deceased	2007-12-08	38
A8	8	59	F	Lung	NAT	-		-	NAT
A9	9	72	F	Lung	Adenocarcinoma	T2aN2M0	2	IIIA	Malignant	2004-11-03	Deceased	2005-11-09	12
A10	10	72	F	Lung	NAT	-		-	NAT
A11	11	66	F	Lung	Adenocarcinoma	T2aNxM0	2	II-III	Malignant	2004-11-26	Deceased	2008-12-10	49
A12	12	66	F	Lung	NAT	-		-	NAT
A13	13	49	M	Lung	Adenocarcinoma	T1bN0M0	2	IA	Malignant	2004-12-30	Alive	2014-08-20	116
A14	14	49	M	Lung	NAT	-		-	NAT
A15	15	53	F	Lung	Adenocarcinoma	T1bN0M0	2	IA	Malignant	2005-03-08	Alive	2014-08-20	113
A16	16	53	F	Lung	NAT	-		-	NAT
A17	17	74	M	Lung	Adenocarcinoma	T2aNxM0	2	II-III	Malignant	2005-05-17	Deceased	2008-02-06	33
A18	18	74	M	Lung	NAT	-		-	NAT
B1	19	74	M	Lung	Adenocarcinoma	T2aN0M0	2	IB	Malignant	2005-06-30	Deceased	2007-03-22	21
B2	20	74	M	Lung	NAT	-		-	NAT
B3	21	58	M	Lung	Adenocarcinoma	T2aN0M0	2--3	IB	Malignant	2005-11-07	Deceased	2009-02-23	39
B4	22	58	M	Lung	NAT	-		-	NAT
B5	23	30	M	Lung	mucoepidermoid carcinoma	T1bN0M0	2--3	IA	Malignant	2005-11-14	Deceased	2008-09-28	34
B6	24	30	M	Lung	NAT	-		-	NAT
B7	25	67	M	Lung	Adenocarcinoma，partly adenosquamous carcinoma	T2bNxM0	3	II-III	Malignant	2005-11-23	Deceased	2009-02-13	39
B8	26	67	M	Lung	NAT	-		-	NAT
B9	27	64	F	Lung	Adenocarcinoma	T2aN0M0	2	IB	Malignant	2006-02-27	Deceased	2007-05-12	15
B10	28	64	F	Lung	NAT	-		-	NAT
B11	29	52	F	Lung	Adenocarcinoma	T2aNxM0	2--3	II-III	Malignant	2006-08-28	Deceased	2010-12-09	52
B12	30	52	F	Lung	NAT	-		-	NAT
B13	31	60	M	Lung	Adenocarcinoma	T2aN0M0	2	IB	Malignant	2006-08-31	Deceased	2011-10-03	62
B14	32	60	M	Lung	NAT	-		-	NAT
B15	33	47	M	Lung	Adenocarcinoma	T3N1M0	3	IIIA	Malignant	2007-06-28	Deceased	2009-08-25	33
B16	34	47	M	Lung	NAT	-		-	NAT
B17	35	65	M	Lung	Adenocarcinoma	T3N2M0	3	IIIA	Malignant	2006-11-13	Deceased	2008-01-04	14
B18	36	65	M	Lung	NAT	-		-	NAT
C1	37	58	F	Lung	Adenocarcinoma	T2aN0M1b	2--3	IV	Malignant	2006-11-13	Deceased	2010-12-24	49
C2	38	58	F	Lung	NAT	-		-	NAT
C3	39	67	F	Lung	Adenocarcinoma	T2N1M0	2	IIA	Malignant	2009-06-28	Deceased	2007-12-18	13
C4	40	67	F	Lung	NAT	-		-	NAT
C5	41	50	F	Lung	Adenocarcinoma	T1bN0M0	2	IA	Malignant	2008-06-28	Alive	2014-08-20	92
C6	42	50	F	Lung	NAT	-		-	NAT
C7	43	60	F	Lung	Adenocarcinoma	T3N1M0	2--3	IIIA	Malignant	2006-12-21	Deceased	2011-09-07	57
C8	44	60	F	Lung	NAT	-		-	NAT
C9	45	68	F	Lung	Adenocarcinoma	T1bN0M0	2	IA	Malignant	2007-06-29	Alive	2014-08-20	91
C10	46	68	F	Lung	NAT	-		-	NAT
C11	47	55	M	Lung	Adenocarcinoma	T2aN0M0	2--3	IB	Malignant	2007-01-12	Alive	2014-08-20	91
C12	48	55	M	Lung	NAT	-		-	NAT
C13	49	76	F	Lung	Adenocarcinoma	T1bN0M0	2--3	IA	Malignant	2007-01-22	Deceased	2008-04-22	15
C14	50	76	F	Lung	NAT	-		-	NAT
C15	51	49	M	Lung	Adenocarcinoma	T2aN2M0	2	IIIA	Malignant	2007-03-01	Deceased	2008-08-21	17
C16	52	49	M	Lung	NAT	-		-	NAT
C17	53	73	M	Lung	Adenocarcinoma	T2bN1M0	2	IIB	Malignant	2007-03-01	Deceased	2009-12-22	33
C18	54	73	M	Lung	NAT	-		-	NAT
D1	55	58	F	Lung	Adenocarcinoma	T4N1M0	2	IIIA	Malignant	2007-03-12	Deceased	2008-05-07	14
D2	56	58	F	Lung	NAT	-		-	NAT
D3	57	75	M	Lung	Adenocarcinoma	T2N1M0	2	IIA	Malignant	2007-03-01	Deceased	2012-02-12	59
D4	58	75	M	Lung	NAT	-		-	NAT
D5	59	69	F	Lung	Adenocarcinoma	T2aNxM0	1--2	II-III	Malignant	2007-04-04	Deceased	2011-04-25	48
D6	60	69	F	Lung	NAT	-		-	NAT
D7	61	57	F	Lung	Adenocarcinoma	T4N2M0	2--3	IIIB	Malignant	2007-04-05	Deceased	2007-07-20	3
D8	62	57	F	Lung	NAT	-		-	NAT
D9	63	75	M	Lung	Adenocarcinoma	T4N0M0	2	IIIA	Malignant	2007-04-06	Deceased	2009-07-31	27
D10	64	75	M	Lung	NAT	-		-	NAT
D11	65	52	F	Lung	Adenocarcinoma	T3N3M0	2--3	IIIB	Malignant	2007-04-01	Deceased	2010-12-13	44
D12	66	52	F	Lung	NAT	-		-	NAT
D13	67	55	M	Lung	Adenocarcinoma	T2aN0M0	2--3	IB	Malignant	2007-05-01	Alive	2014-08-20	87
D14	68	55	M	Lung	NAT	-		-	NAT
D15	69	65	M	Lung	Adenocarcinoma	T2N1M0	2	IIA	Malignant	2007-05-01	Deceased	2009-06-27	25
D16	70	65	M	Lung	NAT	-		-	NAT
D17	71	42	M	Lung	Adenocarcinoma	T1bNxM0	2	II-III	Malignant	2007-05-25	Deceased	2008-06-17	13
D18	72	42	M	Lung	NAT	-		-	NAT
E1	73	60	M	Lung	Adenocarcinoma	T2aN0M0	2	IB	Malignant	2007-06-01	Deceased	2012-12-22	66
E2	74	60	M	Lung	NAT	-		-	NAT
E3	75	53	M	Lung	Adenocarcinoma	T2N2M0	2	IIIA	Malignant	2007-07-01	Deceased	2008-11-18	16
E4	76	53	M	Lung	NAT	-		-	NAT
E5	77	66	M	Lung	mucinous adenocarcinomma	T2aN1M0	3	IIA	Malignant	2007-08-01	Deceased	2008-02-24	6
E6	78	66	M	Lung	NAT	-		-	NAT
E7	79	68	M	Lung	Adenocarcinoma	T2aN0M0	2	IB	Malignant	2007-08-01	Deceased	2011-08-18	48
E8	80	68	M	Lung	NAT	-		-	NAT
E9	81	65	F	Lung	Adenocarcinoma	T2N0M0	2	IB	Malignant	2007-08-01	Deceased	2008-11-16	15
E10	82	65	F	Lung	NAT	-		-	NAT
E11	83	57	F	Lung	Adenocarcinoma	T2aNxM0	2	II-III	Malignant	2007-08-01	Deceased	2010-12-15	40
E12	84	57	F	Lung	NAT	-		-	NAT
E13	85	51	F	Lung	Adenocarcinoma	T2aNxM0	2--3	II-III	Malignant	2007-08-23	Deceased	2012-05-10	57
E14	86	51	F	Lung	NAT	-		-	NAT
E15	87	64	M	Lung	Adenocarcinoma	T2N1M0	2--3	IIA	Malignant	2007-09-01	Alive	2014-08-20	83
E16	88	64	M	Lung	NAT	-	-	-	NAT
E17	89	71	M	Lung	Adenocarcinoma	T3N1M0	2	IIIA	Malignant	2007-12-01	Deceased	2010-09-17	33
E18	90	71	M	Lung	NAT	-	-	-	NAT
F1	91	60	F	Lung	Adenocarcinoma	T3N3M0	2	IIIB	Malignant	2007-12-01	Deceased	2011-04-11	40
F2	92	60	F	Lung	NAT	-	-	-	NAT
F3	93	61	M	Lung	Adenocarcinoma	T2bN3M0	3	IIIB	Malignant	2007-12-01	Deceased	2009-03-24	15
F4	94	61	M	Lung	NAT	-	-	-	NAT
F5	95	62	F	Lung	Adenocarcinoma	T1aNxM0	1--2	II-III	Malignant	2007-12-14	Deceased	2013-12-06	72
F6	96	62	F	Lung	NAT	-	-	-	NAT
F7	97	58	F	Lung	mucinous adenocarcinomma	T3N0M0	1	IIB	Malignant	2008-01-01	Deceased	2010-12-11	35
F8	98	58	F	Lung	NAT	-	-	-	NAT
F9	99	60	M	Lung	Adenocarcinoma	T3N1M0	2	IIIA	Malignant	2008-01-01	Alive	2014-08-20	79
F10	100	60	M	Lung	NAT	-	-	-	NAT
F11	101	63	M	Lung	Adenocarcinoma	T3N2M0	2	IIIA	Malignant	2008-02-01	Deceased	2010-03-22	25
F12	102	63	M	Lung	NAT	-	-	-	NAT
F13	103	63	M	Lung	Adenocarcinoma	T2N1M0	2	IIA	Malignant	2008-03-01	Deceased	2012-04-02	49
F14	104	63	M	Lung	NAT	-	-	-	NAT
F15	105	61	M	Lung	Adenocarcinoma	T2N0M0	2--3	IB	Malignant	2008-03-01	Deceased	2011-06-03	39
F16	106	61	M	Lung	NAT	-	-	-	NAT
F17	107	81	F	Lung	Adenocarcinoma	T2aN1M0	2	IIA	Malignant	2008-03-01	Deceased	2013-01-13	58
F18	108	81	F	Lung	NAT	-	-	-	NAT
G1	109	61	M	Lung	Adenocarcinoma	T2bN0M0	3	IIA	Malignant	2008-03-03	Deceased	2008-10-18	7
G2	110	61	M	Lung	NAT	-	-	-	NAT
G3	111	84	M	Lung	Adenocarcinoma	T2bN0M0	1--2	IIA	Malignant	2009-06-30	Deceased	2010-04-06	24
G4	112	84	M	Lung	NAT	-	-	-	NAT
G5	113	65	M	Lung	Adenocarcinoma	T2aN2M0	2--3	IIIA	Malignant	2008-05-01	Alive	2014-08-20	75
G6	114	65	M	Lung	NAT	-	-	-	NAT
G7	115	53	M	Lung	Adenocarcinoma	T2aN0M0	3	IB	Malignant	2008-05-12	Deceased	2012-09-13	52
G8	116	53	M	Lung	NAT	-	-	-	NAT
G9	117	74	M	Lung	Adenocarcinoma	T1aN0M0	2	IA	Malignant	2008-06-01	Deceased	2008-07-14	1
G10	118	74	M	Lung	NAT	-	-	-	NAT
G11	119	64	M	Lung	Adenocarcinoma	T2aN1M0	2	IIA	Malignant	2008-06-01	Alive	2014-08-20	74
G12	120	64	M	Lung	NAT	-	-	-	NAT
G13	121	73	F	Lung	Adenocarcinoma	T4N2M0	2	IIIB	Malignant	2008-06-25	Deceased	2012-12-04	54
G14	122	73	F	Lung	NAT	-	-	-	NAT
G15	123	52	M	Lung	Adenocarcinoma	T2aN2M0	2	IIIA	Malignant	2008-07-01	Deceased	2009-09-14	14
G16	124	52	M	Lung	NAT	-	-	-	NAT
G17	125	44	M	Lung	Adenocarcinoma	T3NxM0	2	III	Malignant	2008-07-16	Deceased	2008-10-15	3
G18	126	44	M	Lung	NAT	-	-	-	NAT
H1	127	55	M	Lung	Adenocarcinoma	T2bN2M0	2--3	IIIA	Malignant	2008-08-01	Deceased	2009-10-18	12
H2	128	55	M	Lung	NAT	-	-	-	NAT
H3	129	50	F	Lung	Adenocarcinoma	T1aN0M0	2	IA	Malignant	2008-10-01	Deceased	2010-03-05	15
H4	130	50	F	Lung	NAT	-	-	-	NAT
H5	131	78	M	Lung	Adenocarcinoma	T1bN0M0	2	IA	Malignant	2008-11-27	Deceased	2012-02-02	39
H6	132	78	M	Lung	NAT	-	-	-	NAT
H7	133	60	F	Lung	Adenocarcinoma	T2bN0M0	2	IIA	Malignant	2008-12-01	Deceased	2009-02-04	2
H8	134	60	F	Lung	NAT	-	-	-	NAT
H9	135	54	F	Lung	Adenocarcinoma	T3N1M0	2	IIIA	Malignant	2008-12-01	Deceased	2011-05-29	29
H10	136	54	F	Lung	NAT	-	-	-	NAT
H11	137	48	F	Lung	Adenocarcinoma	T3N0M0	2	IIB	Malignant	2008-12-01	Alive	2014-08-20	68
H12	138	48	F	Lung	NAT	-	-	-	NAT
H13	139	59	M	Lung	Adenocarcinoma	T2aN3M0	3	IIIB	Malignant	2008-12-01	Deceased	2009-02-11	2
H14	140	59	M	Lung	NAT	-	-	-	NAT
H15	141	48	M	Lung	Adenocarcinoma	T2aN2M0	2	IIIA	Malignant	2008-12-01	Deceased	2013-02-18	50
H16	142	48	M	Lung	NAT	-	-	-	NAT
H17	143	71	M	Lung	Adenocarcinoma	T2aN0M0	2	IB	Malignant	2008-12-08	Deceased	2009-05-10	5
H18	144	71	M	Lung	NAT	-	-	-	NAT
I1	145	59	M	Lung	Adenocarcinoma	T2aNxM0	2	II-III	Malignant	2008-12-09	Deceased	2011-01-16	25
I2	146	59	M	Lung	NAT	-	-	-	NAT
I3	147	58	M	Lung	Adenocarcinoma	T2aN0M0	3	IB	Malignant	2008-12-25	Alive	2014-08-20	68
I4	148	58	M	Lung	NAT	-	-	-	NAT
I5	149	56	F	Lung	Adenocarcinoma	T4N2M0	2	IIIB	Malignant	2009-07-01	Deceased	2010-04-30	15
I6	150	56	F	Lung	NAT	-	-	-	NAT
I7	151	53	F	Lung	Adenocarcinoma	T2aN0M0	1	IB	Malignant	2010-07-01	Alive	2014-08-20	67
I8	152	53	F	Lung	NAT	-	-	-	NAT
I9	153	62	F	Lung	Adenocarcinoma	T1bNxM0	2	II-III	Malignant	2009-02-12	Deceased	2009-12-14	10
I10	154	62	F	Lung	NAT	-	-	-	NAT
I11	155	72	M	Lung	Adenocarcinoma	T2aN2M0	2	IIIA	Malignant	2009-03-04	Deceased	2011-09-17	30
I12	156	72	M	Lung	NAT	-	-	-	NAT
I13	157	80	F	Lung	Adenocarcinoma	T2aN0M0	2	IB	Malignant	2009-03-06	Alive	2014-08-20	65
I14	158	80	F	Lung	NAT	-	-	-	NAT
I15	159	61	M	Lung	Adenocarcinoma	T2bN0M0	2--3	IIA	Malignant	2009-03-13	Alive	2014-08-20	65
I16	160	61	M	Lung	NAT	-	-	-	NAT
I17	161	65	F	Lung	Adenocarcinoma	T2aN0M0	2	IB	Malignant	2008-07-01	Deceased	2013-10-16	55
I18	162	65	F	Lung	NAT	-	-	-	NAT
J1	163	67	F	Lung	Adenocarcinoma	T1bNxM0	2	II-III	Malignant	2009-04-08	Alive	2014-08-20	64
J2	164	67	F	Lung	NAT	-	-	-	NAT
J3	165	65	M	Lung	Adenocarcinoma	T3N2M0	3	IIIA	Malignant	2008-07-01	Deceased	2009-12-07	8
J4	166	65	M	Lung	NAT	-	-	-	NAT
J5	167	65	M	Lung	Adenocarcinoma	T3N0M0	3	IIB	Malignant	2009-05-12	Alive	2014-08-20	64
J6	168	65	M	Lung	NAT	-	-	-	NAT
J7	169	77	F	Lung	Adenocarcinoma	T3N3M0	2	IIIB	Malignant	2009-06-19	Deceased	2011-09-16	29
J8	170	77	F	Lung	NAT	-	-	-	NAT
J9	171	66	F	Lung	Adenocarcinoma	T2N0M0	1	IB	Malignant	2009-09-22	Alive	2014-08-20	62
J10	172	66	F	Lung	NAT	-	-	-	NAT
J11	173	68	M	Lung	Adenocarcinoma	T2aN0M0	2	IB	Malignant	2005-03-28	Alive	2012-07-01	NA
J12	174	51	M	Lung	Adenocarcinoma	T1NxM0	2--3	II-III	Malignant	2006-10-17	Alive	2012-08-01	NA
J13	175	74	M	Lung	Adenocarcinoma	T2N0M0	2	IB	Malignant	2007-06-01	Deceased	2012-02-04	56
J14	176	51	F	Lung	Adenocarcinoma	T1aN2M0	2	IIIA	Malignant	2007-07-01	Deceased	2009-12-09	29
J15	177	71	F	Lung	Adenocarcinoma	T1bN0M0	2	IA	Malignant	2007-08-06	Alive	2014-08-20	84
J16	178	58	F	Lung	Adenocarcinoma	T3N0M0	1--2	IIB	Malignant	2007-12-01	Alive	2014-08-20	80
J17	179	73	F	Lung	Adenocarcinoma	T2bNxM0	2	II-III	Malignant	2008-07-08	Deceased	2009-07-04	12
J18	180	54	M	Lung	Adenocarcinoma	T4N2M0	2--3	IIIB	Malignant	2008-12-01	Deceased	2009-02-04	2

## Sheet: Supplementary Data 4b
Name	HLug-Squ150Sur-02
Description	Lung squamous cell carcinoma tissue array (75 cases) and matched normal adjacent tissue (NAT, 1 core/case), with survival data
Panel	1. Lung squamous cell carcinoma tissue microarray (75 cases) and matched normal adjacent tissue (1 core/case). 2. Survival information available. Being followed up for 3-5 years. 3. With IHC data of VEGF and survivin.
Price	938
Cases	75
Cores	150
Diameter	4
Rows	10
Columns	16
Position	No.	Age	Sex	Organ/Anatomic Site	Pathology diagnosis	TNM	Grade	Stage	Type	Surgery Date	survival status	visit date	survival months
A1	1	51	M	Lung	Squamous cell carcinoma	T2bN0M0	G2	IIA	tumor	2007/11	survival	2012/07	56
A2	2	51	M	Lung	NAT				nat
A3	3	62	M	Lung	Squamous cell carcinoma	T2bN2M0	G2	IIIA	tumor	2007/12	deceased	2009/01	13
A4	4	62	M	Lung	NAT				nat
A5	5	72	M	Lung	Squamous cell carcinoma	T2aN1M0	G2	IIA	tumor	2007/12	survival	2012/07	55
A6	6	72	M	Lung	NAT				nat
A7	7	67	M	Lung	Squamous cell carcinoma	T2aN0M0	G2	IB	tumor	2007/12	survival	2012/07	55
A8	8	67	M	Lung	NAT				nat
A9	9	64	F	Lung	Squamous cell carcinoma	T2aNxM0	G3	II-III	tumor	2007/12	survival	2012/07	55
A10	10	64	F	Lung	NAT				nat
A11	11	64	M	Lung	Squamous cell carcinoma	T2bNxM0	G2	II-III	tumor	2008/01	survival	2012/07	54
A12	12	64	M	Lung	NAT				nat
A13	13	72	M	Lung	Squamous cell carcinoma	T2aN0M0	G2	IB	tumor	2008/01	deceased	2009/05	16
A14	14	72	M	Lung	NAT				nat
A15	15	56	M	Lung	Squamous cell carcinoma	T3N1M0	G2	IIIA	tumor	2008/01	deceased	2012/01	48
A16	16	56	M	Lung	NAT				nat
B1	17	63	M	Lung	Squamous cell carcinoma	T2bN0M0	G1-G2	IIA	tumor	2008/01	survival	2012/07	54
B2	18	63	M	Lung	NAT				nat
B3	19	61	M	Lung	Squamous cell carcinoma	T2aNxM0	G2	II-III	tumor	2008/01	survival	2012/07	54
B4	20	61	M	Lung	NAT				nat
B5	21	49	M	Lung	Squamous cell carcinoma	T2bNxM0	G2	II-III	tumor	2008/01	survival	2012/07	54
B6	22	49	M	Lung	NAT				nat
B7	23	70	M	Lung	Squamous cell carcinoma	T2aN0M0	G2	IB	tumor	2008/02	survival	2012/07	53
B8	24	70	M	Lung	NAT				nat
B9	25	56	M	Lung	Squamous cell carcinoma	T2bN0M0	G2-G3	IIA	tumor	2008/02	survival	2012/07	53
B10	26	56	M	Lung	NAT				nat
B11	27	59	M	Lung	Squamous cell carcinoma	T1bN2M0	G2	IIIA	tumor	2008/02	deceased	2010/05	27
B12	28	59	M	Lung	NAT				nat
B13	29	60	M	Lung	Squamous cell carcinoma	T3N0M0	G2	IIB	tumor	2008/02	survival	2012/07	53
B14	30	60	M	Lung	NAT				nat
B15	31	57	M	Lung	Squamous cell carcinoma	T2aN0M0	G2-G3	IB	tumor	2008/03	deceased	2012/01	46
B16	32	57	M	Lung	NAT				nat
C1	33	75	M	Lung	Squamous cell carcinoma	T3N2M0	G2	IIIA	tumor	2008/03	deceased	2008/03	0
C2	34	75	M	Lung	NAT				nat
C3	35	74	M	Lung	Squamous cell carcinoma	T2aN0M0	G2-G3	IB	tumor	2008/03	survival	2012/07	52
C4	36	74	M	Lung	NAT				nat
C5	37	74	M	Lung	Squamous cell carcinoma	T2bN1M0	G2-G3	IIB	tumor	2008/03	deceased	2008/07	4
C6	38	74	M	Lung	NAT				nat
C7	39	76	M	Lung	Squamous cell carcinoma	T2bN0M0	G1	IIA	tumor	2008/03	survival	2012/07	52
C8	40	76	M	Lung	NAT				nat
C9	41	62	M	Lung	Squamous cell carcinoma	T1bNxM0	G3	II-III	tumor	2008/03	survival	2012/07	52
C10	42	62	M	Lung	NAT				nat
C11	43	55	M	Lung	Squamous cell carcinoma	T2bNxM0	G2	II-III	tumor	2008/03	survival	2012/07	52
C12	44	55	M	Lung	NAT				nat
C13	45	43	F	Lung	Squamous cell carcinoma	T2aNxM0	G2	II-III	tumor	2008/03	survival	2012/07	52
C14	46	43	F	Lung	NAT				nat
C15	47	69	M	Lung	Squamous cell carcinoma	T3N1M0	G2	IIIA	tumor	2008/03	deceased	2009/05	14
C16	48	69	M	Lung	NAT				nat
D1	49	76	M	Lung	Squamous cell carcinoma	T3N0M0	G2	IIB	tumor	2008/03	survival	2012/07	52
D2	50	76	M	Lung	NAT				nat
D3	51	56	M	Lung	Squamous cell carcinoma	T3N2M0	G2	IIIA	tumor	2008/03	deceased	2009/07	16
D4	52	56	M	Lung	NAT				nat
D5	53	70	M	Lung	Squamous cell carcinoma	T3N0M0	G1-G2	IIB	tumor	2008/04	deceased	2008/12	8
D6	54	70	M	Lung	NAT				nat
D7	55	74	M	Lung	Squamous cell carcinoma	T2bN0M0	G2-G3	IIA	tumor	2008/04	deceased	2009/12	20
D8	56	74	M	Lung	NAT				nat
D9	57	60	F	Lung	Squamous cell carcinoma	T2aN0M0	G3	IB	tumor	2008/04	survival	2012/07	51
D10	58	60	F	Lung	NAT				nat
D11	59	74	M	Lung	Squamous cell carcinoma	T3N0M0	G2	IIB	tumor	2008/04	deceased	2012/03	47
D12	60	74	M	Lung	NAT				nat
D13	61	58	M	Lung	Squamous cell carcinoma	T2bN0M0	G2-G3	IIA	tumor	2008/04	survival	2012/07	51
D14	62	58	M	Lung	NAT				nat
D15	63	65	M	Lung	Squamous cell carcinoma	T2aNxM0	G2	II-III	tumor	2008/05	survival	2012/07	50
D16	64	65	M	Lung	NAT				nat
E1	65	42	M	Lung	Squamous cell carcinoma	T2aN0M0	G2	IB	tumor	2008/05	survival	2012/07	50
E2	66	42	M	Lung	NAT				nat
E3	67	69	M	Lung	Squamous cell carcinoma	T2aN0M0	G3	IB	tumor	2008/05	survival	2012/07	50
E4	68	69	M	Lung	NAT				nat
E5	69	58	M	Lung	Squamous cell carcinoma	T2aN0M0	G2	IB	tumor	2008/05	survival	2012/07	50
E6	70	58	M	Lung	NAT				nat
E7	71	73	M	Lung	Squamous cell carcinoma	T2bN0M0	G2-G3	IIA	tumor	2008/06	deceased	2011/07	37
E8	72	73	M	Lung	NAT				nat
E9	73	65	M	Lung	Squamous cell carcinoma	T2bN0M0	G2-G3	IIA	tumor	2008/06	survival	2012/07	49
E10	74	65	M	Lung	NAT				nat
E11	75	65	M	Lung	Squamous cell carcinoma	T3N0M0	G2	IIB	tumor	2008/06	survival	2012/07	49
E12	76	65	M	Lung	NAT				nat
E13	77	60	M	Lung	Squamous cell carcinoma	T2aN0M0	G2	IB	tumor	2008/07	survival	2012/07	48
E14	78	60	M	Lung	NAT				nat
E15	79	62	M	Lung	Squamous cell carcinoma	T2aN0M0	G2	IB	tumor	2008/07	survival	2012/07	48
E16	80	62	M	Lung	NAT				nat
F1	81	42	M	Lung	Squamous cell carcinoma	T2aN0M0	G2	IB	tumor	2008/08	survival	2012/07	47
F2	82	42	M	Lung	NAT				nat
F3	83	65	M	Lung	Squamous cell carcinoma	T2aN0M0	G2	IB	tumor	2008/08	deceased	2009/05	9
F4	84	65	M	Lung	NAT				nat
F5	85	65	M	Lung	Squamous cell carcinoma	T4N1M0	G2-G3	IIIA	tumor	2008/08	survival	2012/07	47
F6	86	65	M	Lung	NAT				nat
F7	87	68	M	Lung	Squamous cell carcinoma	T2aN1M0	G2	IIA	tumor	2008/09	survival	2012/07	46
F8	88	68	M	Lung	NAT				nat
F9	89	77	M	Lung	Squamous cell carcinoma	T2aN0M0	G2	IB	tumor	2008/09	deceased	2009/09	12
F10	90	77	M	Lung	NAT				nat
F11	91	76	M	Lung	Squamous cell carcinoma	T2aN0M0	G2	IB	tumor	2008/09	survival	2012/07	46
F12	92	76	M	Lung	NAT				nat
F13	93	66	M	Lung	Squamous cell carcinoma	T2aN0M0	G2	IB	tumor	2008/09	survival	2012/07	46
F14	94	66	M	Lung	NAT				nat
F15	95	48	M	Lung	Squamous cell carcinoma	T2aN0M0	G2	IB	tumor	2008/09	survival	2012/07	46
F16	96	48	M	Lung	NAT				nat
G1	97	59	M	Lung	Squamous cell carcinoma	T3N0M0	G2	IIB	tumor	2008/10	survival	2012/07	45
G2	98	59	M	Lung	NAT				nat
G3	99	64	M	Lung	Squamous cell carcinoma	T2aN1M0	G2	IIA	tumor	2008/10	survival	2012/07	45
G4	100	64	M	Lung	NAT				nat
G5	101	74	M	Lung	Squamous cell carcinoma	T2aN0M0	G2	IB	tumor	2008/10	survival	2012/07	45
G6	102	74	M	Lung	NAT				nat
G7	103	63	M	Lung	Squamous cell carcinoma	T2aN0M0	G2	IB	tumor	2008/11	deceased	2011/05	30
G8	104	63	M	Lung	NAT				nat
G9	105	55	M	Lung	Squamous cell carcinoma	T2aN0M0	G3	IB	tumor	2008/11	survival	2012/07	44
G10	106	55	M	Lung	NAT				nat
G11	107	48	F	Lung	Squamous cell carcinoma	T3N1M0	G2	IIIA	tumor	2008/12	survival	2012/07	43
G12	108	48	F	Lung	NAT				nat
G13	109	60	M	Lung	Squamous cell carcinoma	T3N0M0	G1-G2	IIB	tumor	2008/12	survival	2012/07	43
G14	110	60	M	Lung	NAT				nat
G15	111	55	M	Lung	Squamous cell carcinoma	T2aN1M0	G2	IIA	tumor	2008/12	survival	2012/07	43
G16	112	55	M	Lung	NAT				nat
H1	113	61	M	Lung	Squamous cell carcinoma	T2aN0M0	G2	IB	tumor	2008/12	deceased	2011/01	25
H2	114	61	M	Lung	NAT				nat
H3	115	63	M	Lung	Squamous cell carcinoma	T2bNxM0	G2	II-III	tumor	2009/01	survival	2012/07	42
H4	116	63	M	Lung	NAT				nat
H5	117	42	M	Lung	Squamous cell carcinoma	T2aN0M0	G2	IB	tumor	2009/01	survival	2012/07	42
H6	118	42	M	Lung	NAT				nat
H7	119	62	M	Lung	Squamous cell carcinoma	T1bM0	G2	I-III	tumor	2009/02	survival	2012/07	41
H8	120	62	M	Lung	NAT				nat
H9	121	54	M	Lung	Squamous cell carcinoma	T2aN0M0	G3	IB	tumor	2009/02	survival	2012/07	41
H10	122	54	M	Lung	NAT				nat
H11	123	67	M	Lung	Squamous cell carcinoma	T1bN0M0	G2-G3	IA	tumor	2009/02	survival	2012/07	41
H12	124	67	M	Lung	NAT				nat
H13	125	64	M	Lung	Squamous cell carcinoma	T3N1M0	G2-G3	IIIA	tumor	2009/03	survival	2012/07	40
H14	126	64	M	Lung	NAT				nat
H15	127	60	M	Lung	Squamous cell carcinoma	T2aN0M0	G2	IB	tumor	2009/03	survival	2012/07	40
H16	128	60	M	Lung	NAT				nat
I1	129	31	M	Lung	Squamous cell carcinoma	T3N2M0	G2	IIIA	tumor	2009/03	survival	2012/07	40
I2	130	31	M	Lung	NAT				nat
I3	131	45	M	Lung	Squamous cell carcinoma	T1bNxM0	G3	II-III	tumor	2009/03	survival	2012/07	40
I4	132	45	M	Lung	NAT				nat
I5	133	56	M	Lung	Squamous cell carcinoma	T3N0M0	G2	IIB	tumor	2009/03	deceased	2010/02	11
I6	134	56	M	Lung	NAT				nat
I7	135	54	F	Lung	Squamous cell carcinoma	T1bN0M0	G2	IA	tumor	2009/04	survival	2012/07	39
I8	136	54	F	Lung	NAT				nat
I9	137	60	M	Lung	Squamous cell carcinoma	T2aN2M0	G2-G3	IIIA	tumor	2009/04	deceased	2011/10	30
I10	138	60	M	Lung	NAT				nat
I11	139	59	M	Lung	Squamous cell carcinoma	T2bN0M0	G2	IIA	tumor	2009/04	survival	2012/07	39
I12	140	59	M	Lung	NAT				nat
I13	141	67	M	Lung	Squamous cell carcinoma	T2bN1M0	G2	IIB	tumor	2009/04	deceased	2011/04	24
I14	142	67	M	Lung	NAT				nat
I15	143	66	F	Lung	Squamous cell carcinoma	T2bNxM0	G1	II-III	tumor	2009/05	survival	2012/07	38
I16	144	66	F	Lung	NAT				nat
J1	145	55	M	Lung	Squamous cell carcinoma	T1bN0M0	G3	IA	tumor	2009/05	survival	2012/07	38
J2	146	55	M	Lung	NAT				nat
J3	147	70	M	Lung	Squamous cell carcinoma	T3N0M0	G2	IIB	tumor	2009/05	survival	2012/07	38
J4	148	70	M	Lung	NAT				nat
J5	149	53	M	Lung	Squamous cell carcinoma	T2aN0M0	G2	IB	tumor	2009/05	survival	2012/07	38
J6	150	53	M	Lung	NAT				nat
