# Supplementary material for: Tankyrase disrupts metabolic homeostasis and promotes tumorigenesis by inhibiting LKB1-AMPK signalling
Source: Nat Commun. 2019 Sep 25;10:4363. doi: 10.1038/s41467-019-12377-1 (PMC6761205; doi:10.1038/s41467-019-12377-1)
Supplement: Supplementary file 9 — Source Data [file 41467_2019_12377_MOESM9_ESM.xlsx]

## Sheet: Fig 1
									Figure 1d
									RQ value
										1.11282	1.01651	0.88402		293A	PDK1
										0.9685	0.95373	1.20013		T1 KD	PDK1
										1.1082	0.82319	1.33981		T2 KD	PDK1
										0.36413	0.4859	0.52668		T12 KD	PDK1
										1.02746	0.95222	1.02211		293A	FAS
										0.79062	0.78265	0.91807		T1 KD	FAS
										0.92871	1.00972	0.76063		T2 KD	FAS
										0.11896	0.23198	0.21705		T12 KD	FAS
										0.86231	1.13514	1.02162		293A	SREBP-1c
										0.87201	0.96095	1.09916		T1 KD	SREBP-1c
										1.03842	0.9407	1.05501		T2 KD	SREBP-1c
										0.32538	0.32167	0.3451		T12 KD	SREBP-1c
										1.12186	0.85086	1.04762		293A	TNKS1
										0.34976	0.2536	0.18836		T1 KD	TNKS1
										0.86494	1.04969	1.19349		T2 KD	TNKS1
										0.09408	0.0157	0.04931		T12 KD	TNKS1
										0.78573	0.94133	1.35203		293A	TNKS2
										1.14884	1.22221	0.68628		T1 KD	TNKS2
										0.13683	0.09297	0.13773		T2 KD	TNKS2
										0.12923	0.14387	0.04625		T12 KD	TNKS2

## Sheet: Fig 2
										Figure 2c
										cell number					A549
											17.5	19.1	18.6		mock
											12.1	12.8	14.2		XAV 1um
											13.3	11	12.4		GLK 1um
															A549-fLKB1
											13.9	12.8	13.5		mock
											5.1	4.4	4.9		XAV 1um
											4.5	3.9	3.8		GLK 1um
										cell number					LKR13
											19.8	21.2	21		mock
											12.2	13.5	12.8		XAV 1um
											10.6	11.8	10.8		GLK 1um
															LKR13-LKB1-ko
											27	25.8	25.3		mock
											23.5	24.1	23.2		XAV 1um
											22.4	24.5	21.9		GLK 1um
													Figure 2f
Figure 2d													cell number				Hela
													10	11.5	11.3		mock
colony number						A549							7.9	8.8	9.3		XAV 1um
	138	146	132	139		mock							8.3	8.9	7.1		GLK 1um
	87	78	96	86		XAV 1um
	75	80	74	88		GLK 1um											HLKB1-wt
													8.4	7.5	6.7		mock
						A549-fLKB1							3.4	2.8	2.7		XAV 1um
	89	98	85	84		mock							2	2.6	2.1		GLK 1um
	32	31	38	25		XAV 1um
	21	29	24	20		GLK 1um											HLKB1-130/138A
													6.4	6.2	7		mock
colony number						LKR13							5.7	4.7	5.1		XAV 1um
	105	111	101	96		mock							5.5	4.5	4.8		GLK 1um
	51	56	42	44		XAV 1um
	38	47	39	41		GLK 1um											HLKB1-42/47/86/91A
													6.8	6.2	6.1		mock
						LKR13-LKB1-ko							5.6	4.5	4.6		XAV 1um
	145	137	136	129		mock							5.4	4.3	5.2		GLK 1um
	132	119	125	125		XAV 1um
	119	131	124	131		GLK 1um
Figure 2g									Figure 2i
colony number						Hela			tumor volume mm3
	102	93	96	107		mock			days												LKR13
	86	80	89	71		XAV 1um			0	144.6	105.3	117.7	111.9	108.9	107.5	109.6	116.1	115.2	122.8
	77	81	65	85		GLK 1um			5	214.2	183.6	169	164.8	147.9	167.9	173.9	158.8	183.9	169
						--			10	370.9	335.9	284.6	309.3	268.4	313.3	366.1	316.9	368.5	305.8
						HLKB1-wt			15	738.1	632.8	639.5	659.8	568.6	609.9	620.6	641.1	682.3	660.7
	62	73	59	69		mock			20	1046.8	901.6	859.6	778.9	792.8	806.7	1045.6	834.3	872.9	758.9
	26	18	16	22		XAV 1um			25	1671.5	1161	1264.7	905.1	955.9	1039.1	1498.2	1081.6	1114.4	937.1
	15	9	17	20		GLK 1um			30	2209.3	1461.9	1774.2	1171.9	1385.1	1418.8	2158.8	1576.9	1597.4	1607
						--															LKR13+GLK
						HLKB1-130/138A			0	131.7	113.4	130.1	108.2	117.6	110.9	121	112.9	112.2	116.5
	47	61	54	55		mock			5	167.2	132.9	153.8	157.6	170.6	149.5	145.8	152.1	131.7	127.1
	50	45	48	38		XAV 1um			10	192.8	188.6	169	188.5	214.2	178.9	152.7	187.3	162.7	137.5
	37	43	48	40		GLK 1um			15	258.8	245.5	265.7	241.9	314.9	206.7	190.8	208.1	188.4	199.6
						--			20	319.4	292	340.2	320.3	374.7	272	332.4	288	302.4	282.1
						HLKB1-42/47/86/91A			25	380.2	494.6	424.1	413.6	514.6	295.9	376.2	415.2	332	336.8
	48	65	50	52		mock			30	454.1	598.2	508.1	534.5	670.7	363.9	454.1	528.2	433.5	397.8
	39	44	49	35		XAV 1um															LKR-LKB1-ko
	36	42	45	40		GLK 1um			0	129.6	132.6	118.4	108.2	106.6	114.5	132.2	142.9	129.6	114.9
									5	214.2	208.3	212.5	184	191.1	237.1	241.9	249.4	193	231.8
									10	512.1	653.2	677.2	589.5	499.4	786.3	733.1	780.3	582.6	538.3
									15	1689.9	1917.6	1479.8	1660.9	1447.3	1851.9	1897.9	1405.6	1619.5	1946
									20	2423	2631.7	2514.7	2654.4	2511.9	2384.5	2653.1	2361.9	1975.4	2354.9
																					LKR-LKB1-ko+GLK
									0	126	124.9	130.1	125.3	116.5	103.9	136.5	115.2	126.7	128.6
									5	201.6	158.8	203.4	215.1	190.8	199.9	219.3	192.8	236.3	244.7
									10	646.9	594.1	473.8	653.2	629.2	498.7	647.1	525	586.9	651.7
									15	1805.1	1906.1	1152.2	1570.6	1245.5	1284.9	1812.6	1258.1	1845	1534.8
									20	2622.4	2524.1	1412.4	2098.3	2171.8	2270.1	2073.3	2022.1	2221.8	2353.4
									Figure 2j
									tumor weight (g)
										1.41	1.65	2.52	1.9	1.65	1.5	1.87	1.93	1.67	1.14		LKR13
										0.41	0.28	0.43	0.58	0.99	0.56	0.81	0.41	0.32	0.6		LKR13+GLK
										2.72	2.1	2.03	1.76	2.12	2.74	2.45	2.51	2.33	1.92		LKR-LKB-ko
										2.62	1.99	2.49	1.77	1.43	2.25	1.56	1.96	2.35	2.17		LKR-LKB-ko+GLK
	Figure 2l
	tumor weight (mg)
		703	807	628	571	238	212			Hela
		727	516	498	365	246	238			Hela+GLK
		396	402	241	186	140	157			Hela-wtLKB1
		122	187	80	62	48	64			Hela-wtLKB1+GLK
		330	204	152	121	133	84			Hela-mtLKB1
		289	166	124	126	81	74			Hela-mtLKB1+GLK

## Sheet: Fig 3
					Figure 3b
					RQ value
						1.06685	0.84388	1.11075		293A	PDK1
						0.4423	0.43746	0.46843		R146 KD 3	PDK1
						0.27785	0.25334	0.3057		R146 KD 5	PDK1
						0.75246	1.12716	1.17904		293A	FAS
						0.52561	0.29678	0.53555		T1 KD	FAS
						0.36295	0.32815	0.28558		T2 KD	FAS
						0.97114	1.08519	0.94889		293A	SREBP-1c
						0.52373	0.58981	0.5784		T1 KD	SREBP-1c
						0.44934	0.38004	0.30402		T2 KD	SREBP-1c
						0.99236	1.01576	0.99206		293A	R146
						0.21452	0.17508	0.16841		T1 KD	R146
						0.15431	0.12275	0.20816		T2 KD	R146

## Sheet: Fig 5
Figure 5a														Figure 5b
blood glucose
						db/db ctr						db/db met
days	164(ear tag)	165(ear tag)	166(ear tag)	167(ear tag)	168(ear tag)		154(ear tag)	155(ear tag)	158(ear tag)	159(ear tag)	160(ear tag)			plasma insulin
0	505	512	495	504	492		521	505	500	489	482			1	0.4	0.6	0.4			C57 ctr
5	489	511	485	521	487		356	364	347	323	365			2	11.4	10.5	12.8	10.2	11.9	db/db ctr
10	502	515	503	461	495		308	261	273	289	262			3	7.1	6.3	8.7	8.3		met
15	484	491	498	473	522		271	245	228	278	245			4	8.6	6.5	7.8			GLK
20	476	504	483	497	496		259	235	241	267	230			5	6.7	7.5	6.2			met+GLK
25	488	463	493	501	465		241	232	245	246	235
30	484	463	472	484	476		224	248	239	243	230
														Figure 5c
						db/db GLK						db/db met+GLK		water intake						g/mice/day
	162(ear tag)	169(ear tag)	170(ear tag)	172(ear tag)	173(ear tag)		161(ear tag)	163(ear tag)	174(ear tag)	176(ear tag)	177(ear tag)				5.4	4.6	5.3	4.7	5.6	C57 ctr
	510	516	502	511	475		495	485	519	507	495				21.6	21.1	21.8	23.5	21.4	db/db ctr
	388	446	412	406	409		351	345	335	387	344				7.1	8	9.2	7.5	8.2	met
	362	366	347	326	336		252	288	276	291	265				5.4	5.8	6.9	7.3	6.7	GLK
	304	282	295	312	324		225	234	227	215	248				7.5	7.8	8	6.8	8.1	met+GLK
	282	280	255	260	291		218	188	196	209	224
	308	265	251	287	303		206	202	181	182	203
	279	276	231	246	282		--	195	180	173	212			Figure 5d
														urine output						ml/mice/day
						C57 ctr								1	2.8	2.2	2.2			C57 ctr
			018(ear tag)	022(ear tag)	128(ear tag)									2	11.4	12	13.1			db/db ctr
			139	141	117									3	5.6	6	5.4			met
			117	128	125									4	4.6	4.5	5.7			GLK
			121	115	111									5	5.6	6	5.2			met+GLK
			109	133	106
			112	108	112
			107	121	119
			116	128	125
								Figure 5h							Figure 5i
Figure 5e								RQ							RQ
Liver TG mg/g								1.1163	0.9145	0.9796		C57 mice-1	PDK1		0.8896	1.1216	1.0022		C57 mice-1	FAS
1	4.5	3.6	4.8			C57 ctr		0.7891	1.6171	1.0413		C57 mice-2	PDK1		0.7613	0.8674	0.9538		C57 mice-2	FAS
2	19.2	27.5	25.6	25.8	20.1	db/db ctr		0.4728	0.6148	0.5494		C57 mice-3	PDK1		1.4562	1.5843	1.5084		C57 mice-3	FAS
3	13.8	12.5	13.7	15.4		met
4	14.1	15.9	12.8			GLK		3.2614	3.033	3.5017		ctr treat-1	PDK1		41.1516	39.8552	34.623		ctr treat-1	FAS
5	13.1	12.2	10.9			met+GLK		5.1806	5.7143	5.2366		ctr treat-2	PDK1		11.4602	10.8	10.2267		ctr treat-2	FAS
								2.4575	2.6386	2.9405		ctr treat-3	PDK1		6.2026	6.7117	6.2963		ctr treat-3	FAS
Figure 5f								1.7266	3.5698	3.4421		ctr treat-4	PDK1		6.2792	5.2745	4.9553		ctr treat-4	FAS
Liver TC mg/g
1	3.6	2.8	3.4			C57 ctr		0.3596	0.3274	0.3854		Met-1	PDK1		0.3995	0.2706	0.4368		Met-1	FAS
2	8.8	10.2	11.5	8.1	9	db/db ctr		0.3992	0.4966	0.4929		Met-2	PDK1		0.9563	0.996	0.8367		Met-2	FAS
3	5.9	7.2	6.8	6.2		met		0.3607	0.3304	0.3278		Met-3	PDK1		0.5732	0.6948	0.5185		Met-3	FAS
4	6.2	6.8	5.5			GLK
5	5.4	7.1	6.6			met+GLK		1.0803	1.1309	1.1489		GLK-1	PDK1		1.3985	1.2067	1.116		GLK-1	FAS
								0.3226	0.3081	0.2759		GLK-2	PDK1		0.8899	0.8548	0.6904		GLK-2	FAS
								0.8624	0.6377	0.6829		GLK-3	PDK1		1.6078	1.7247	1.7871		GLK-3	FAS
								0.3435	0.3336	0.4132		Met+GLK-1	PDK1		0.6696	0.7263	0.5233		Met+GLK-1	FAS
								0.5229	0.6347	0.3009		Met+GLK-2	PDK1		0.1318	0.873	1.0929		Met+GLK-2	FAS
								0.3763	0.3476	0.3799		Met+GLK-3	PDK1		0.9163	0.996	0.6867		Met+GLK-3	FAS

## Sheet: Fig 6
					Figure 6b
					cell number	*1000 cell
					days			mock		days			Dox(100ng/ml)
					0	1	1	1		0	1	1	1
					2	13.2	14.8	12.9		2	16.5	17.2	19.4
					3	285	263	289		3	366	392	388
					4	1120	1080	1250		4	2020	2110	2370
					days			Dox+XAV 2uM		days			Dox+GLK 2uM
					0	1	1	1		0	1	1	1
					2	13.8	12.1	12.1		2	12.7	12.5	11.6
					3	176	169	155		3	153	139	131
					4	669	681	637		4	522	498	534
Figure 6c							Figure 6e
colony number							tumor weight (g)								LKR induce
							1.3	1.12	1.16	1.68	1.05	1	1.09	0.88	Mock
	36	31	38		mock		2.6	1.68	2.48	1.9	2.09	1.78	1.32	1.53	Dox+
	71	57	69		Dox(100ng/ml)		0.9	0.48	0.82	0.71	0.69	0.64	0.67	0.58	Dox+GLK
	20	21	24		Dox+XAV 2uM
	16	23	19		Dox+GLK 2uM
Figure 6d
tumor volume mm3
days										LKR13
0	87.1	85.7	86	92.3	82.5	84.3	82.5	94.1
5	113.5	117.2	113.5	124.9	109.7	107.6	113.4	121.1
10	152.1	156.3	140.9	158.4	164.8	134	131.4	157.1
15	158.4	210	161.2	175.3	191.1	153.6	159.7	175.7
20	328.1	455.1	289	441.8	371.7	454.1	432.5	508.1
25	557	613.8	518.9	612.1	518.9	523.5	667	719.3
30	813.2	941.7	772.3	840.5	834.2	758.2	932.9	1000.7
										LKR13+Dox
0	81.3	87.1	87.5	92.3	90.8	90.9	84.3	81.9
5	120.6	124.9	128.8	133.1	137.2	125	135.2	133
10	165.3	210	196.5	273.8	245.5	222.9	254.1	215.1
15	319.4	268.4	282.9	417.2	367.1	310	329.5	309.3
20	790	459.5	599	834.2	529.9	528.2	596.8	425.3
25	1120	846.7	978.7	1318.9	896.6	859.6	1098.1	712.8
30	1548.4	1301.3	1568	1666	1317.8	1244.2	1463.6	974.7
										LKR13+Dox+GLK
0	84.3	90.8	79.3	100.7	90.4	79.3	84.3	85.7
5	100.9	89.2	102.6	123	121.1	108	108	115.2
10	109.3	100.9	118.8	134	130.7	121.1	134.5	129.6
15	120.1	122.8	130.7	154.8	134.5	130.5	172.8	155.6
20	226.5	224.5	275.2	217.7	193	287.5	275.7	210.7
25	275.2	295.9	359.5	378.5	329.6	406.6	464.8	355.7
30	400.9	392.9	461	550.8	463.7	534.6	566.2	489.3

## Sheet: Fig S1
							Supplementary Figure 1b
							RQ value
							1	1.04878	0.83343	1.14406		293A	PDK1
							2	0.32729	0.36678	0.28926		A JW55	PDK1
							3	0.2201	0.2716	0.24784		A GLK	PDK1
							4	0.96379	0.85478	0.89661		A Olapa	PDK1
							5	0.17468	0.1433	0.1724		A AICAR	PDK1
							6	0.25422	0.31955	0.27487		A Met	PDK1
							1	1.04644	0.99641	0.95906		293A	FAS
							2	0.25654	0.27273	0.25449		A JW55	FAS
							3	0.36972	0.41627	0.33392		A GLK	FAS
							4	0.98787	0.96629	1.00358		A Olapa	FAS
							5	0.31881	0.50337	0.31989		A AICAR	FAS
							6	0.2207	0.1948	0.18899		A Met	FAS
							1	0.72532	1.13269	1.2172		293A	SREBP-1c
	Supplementary Figure 1d						2	0.2859	0.26759	0.34082		A JW55	SREBP-1c
							3	0.18933	0.18619	0.18492		A GLK	SREBP-1c
	Filename	AMP	ATP	Ratio			4	1.31727	1.15573	1.40453		A Olapa	SREBP-1c
	190515_Cell_CTV_1	34411100	1952510000	0.01762			5	0.24024	0.21441	0.20799		A AICAR	SREBP-1c
	190515_Cell_CTV_2	36813200	1684820000	0.02185			6	0.24987	0.25271	0.24085		A Met	SREBP-1c
	190515_Cell_CTV_3	37888200	2141410000	0.01769
	190515_Cell_GLK_1	59786900	2485330000	0.02406
	190515_Cell_GLK_2	24598200	1413090000	0.01741
	190515_Cell_GLK_3	22950000	2415210000	0.0095
	190515_Cell_MET_1	81215300	1671530000	0.04859
	190515_Cell_MET_2	60082800	1157520000	0.05191
	190515_Cell_MET_3	42729500	1219030000	0.03505
	190515_Cell_XAV_1	34900600	2050620000	0.01702
	190515_Cell_XAV_2	35604100	2002380000	0.01778
	190515_Cell_XAV_3	39089200	1896720000	0.02061
						Supplementary Figure 1i						Supplementary Figure 1j
													cell number %
						BODIPY %											293A
											293A		95.4	103.5	96.1	105	ctr
						85	80.9	81.2	75		si Ctr		98.2	106.1	101.7	96.4	T1 KD
						83.3	75	76.5	80		si T1		107.3	96.6	95.4	99.1	T2 KD
						80	76.9	78.6	81.3		si T2		63.3	59.2	53.6	59.1	T12 KD
						57.9	53.8	57.1	60		si T1T2
Supplementary Figure 1k						Supplementary Figure 1m
cell death %						cell death %
				293A+GS						293T+GS
14.6	17.2	14.9		ctr		16.5	14.2	14		ctr
15	14.2	15.1		T1 KD		11.9	10.2	10.8		T12 KD
13.8	16.6	14.7		T2 KD		14.8	15.3	16.3		T12 KD+T1
11.5	9.4	11.6		T12 KD		12.8	10.7	10.6		T12 KD+T1PD
				293A+met						293T+met
22.8	21.6	25.2		ctr		22	20.6	19.5		ctr
23.5	20.3	24.9		T1 KD		16.1	14.4	15.1		T12 KD
24.4	21.8	21.9		T2 KD		18.8	21.5	19.1		T12 KD+T1
19.6	16.3	16.1		T12 KD		16.6	14.3	14.8		T12 KD+T1PD

## Sheet: Fig S3
Supplementary Figure 3a							Supplementary Figure 3b
RQ value							RQ value
	5.62855	5.06708	5.60903		A549	PDK1		0.97285	0.96634	1.06371		LKR	PDK1
	5.30162	4.78626	5.3382		A549 XAV	PDK1		0.28983	0.30697	0.24706		LKR XAV	PDK1
	4.95354	4.24658	4.7212		A549 GLK	PDK1		0.27123	0.22168	0.27826		LKR GLK	PDK1
	0.89088	1.03193	1.08775		ALKB	PDK1		4.30795	4.05857	4.05568		LKR-ko	PDK1
	0.40401	0.32177	0.27498		ALKB XAV	PDK1		3.26683	3.05337	3.73942		LKR-ko XAV	PDK1
	0.307	0.34695	0.34695		ALKB GLK	PDK1		3.19478	3.1183	3.37738		LKR-ko GLK	PDK1
	2.71548	3.1806	3.02313		A549	FAS		1.06116	1.00003	0.94234		LKR	FAS
	2.35221	2.84568	2.90756		A549 XAV	FAS		0.38883	0.39048	0.38051		LKR XAV	FAS
	2.61327	2.06597	2.47776		A549 GLK	FAS		0.33739	0.39638	0.37722		LKR GLK	FAS
	0.97587	0.89715	1.1422		ALKB	FAS		3.23448	3.27697	2.62751		LKR-ko	FAS
	0.29302	0.37514	0.43165		ALKB XAV	FAS		2.45344	2.35514	2.31997		LKR-ko XAV	FAS
	0.43685	0.37915	0.27337		ALKB GLK	FAS		2.32681	2.30783	2.41668		LKR-ko GLK	FAS
Supplementary Figure 3c								Supplementary Figure 3e
BODIPY %								cell death %
						LKB1-wt							GS
	87.5	81.3	91.3	82.4		mock			38.2	44.7	40.1		Hela
	54.5	56.5	46.9	55.6		XAV			14.8	13.1	15.5		HLKB1-wt
	62.9	52.2	50	56		GLK			10.7	12.5	12.3		E130-138A
						E130-138A							met
	82.4	84.6	86.4	78.6		mock			53.3	47.1	48.5		Hela
	85.7	77.8	78.9	84.6		XAV			20.2	17.7	18.2		HLKB1-wt
	81.5	83.3	76.9	84.6		GLK			14.1	11.5	12		E130-138A

## Sheet: Fig S4
Supplementary Figure 4a							Supplementary Figure 4b
cell number %							cell death %
					293A							293A+GS
	99.2	93.5	103.4	103.9	ctr			14.2	13.1	14.5		ctr
	58.6	65.4	60.2	56.9	sh146-3			10.5	11.6	11.7		sh146-3
	57.5	65.6	58.8	61.3	sh146-5			10.2	10.6	11.8		sh146-5
Supplementary Figure 4c												293A+met
lactate production								17.9	20.5	19		ctr
					293A			14.2	13.8	14.6		sh146-3
	0.22	0.21	0.28		ctr			15.1	13.2	14.7		sh146-5
	0.12	0.18	0.16		sh146-3
	0.15	0.16	0.1		sh146-5
Supplementary Figure 4d
BODIPY %
						293A
	75	81.3	84.6	76.5		si Ctr
	50	58.3	56.3	60		si R146

## Sheet: Fig S5
	Supplementary Figure 5a
	body weight
							db/db ctr						db/db met
	days	164(ear tag)	165(ear tag)	166(ear tag)	167(ear tag)	168(ear tag)		154(ear tag)	155(ear tag)	158(ear tag)	159(ear tag)	160(ear tag)
	0	48.5	43.2	46.5	49.1	48.1		51.2	51.4	51.9	45.6	50.3
	7	49.6	42.9	46	49	48.8		51.1	52.8	53.1	45.4	50.1
	14	48.6	41.5	44.8	46.7	47.6		50.3	51.4	52.3	44.5	48.5
	21	50.9	44.7	46.9	49.6	51.6		52.4	53.4	54.1	46.6	50.3
	28	52.1	46.1	48.3	50.3	53.2		54.1	56.2	55.8	47.2	51.8
							db/db GLK						db/db met+GLK
		162(ear tag)	169(ear tag)	170(ear tag)	172(ear tag)	173(ear tag)		161(ear tag)	163(ear tag)	174(ear tag)	176(ear tag)	177(ear tag)
		50.3	52.2	51.5	49.7	52.8		46.6	48	53.6	53.5	50.2
		52	48.4	46.1	44.5	46.7		43.5	42.8	48.5	50.1	48
		50.2	47.1	45.3	42.2	45.6		43.2	41.9	46.5	51.8	44.4
		49.3	48.3	46.7	44.9	46.3		44	42.5	48.4	51.3	45.5
		51.5	49.6	48.2	46.5	45.3		44.2	43.8	49.5	52	46.1
							C57 ctr
				018(ear tag)	022(ear tag)	128(ear tag)
				18.2	19.1	19.4
				18.5	19.5	19.8
				19.6	19.5	19.7
				19.4	21.4	21
				20.5	22.3	21.2
	Supplementary Figure 5b
	body weight change
							db/db ctr						db/db met
		164(ear tag)	165(ear tag)	166(ear tag)	167(ear tag)	168(ear tag)		154(ear tag)	155(ear tag)	158(ear tag)	159(ear tag)	160(ear tag)
		3.6	2.9	1.8	1.2	5.1		2.9	4.8	3.9	1.6	1.5
						db/db GLK						db/db met+GLK
	162(ear tag)	169(ear tag)	170(ear tag)	172(ear tag)	173(ear tag)	--	161(ear tag)	163(ear tag)	174(ear tag)	176(ear tag)	177(ear tag)
	1.2	-2.6	-3.3	-3.2	-7.5	--	-2.4	-4.2	-4.1	-1.5	-4.1
							C57 ctr
				018(ear tag)	022(ear tag)	128(ear tag)
				2.3	3.2	1.8
	Supplementary Figure 5c
	food intake						g/micey/day
		3.6	3.9	4.3	3.8	3.9	C57 ctr
		6.8	6.8	6.6	6.9	6.8	db/db ctr
		6.5	6.9	6.2	7.2	6.2	met
		5.1	4.5	6.8	4.6	5.3	GLK
		5.6	5.9	5.6	5	6	met+GLK
